# Supplementary material for: Molecular characterization of influenza virus circulating in Nepal in the year 2019
Source: Sci Rep. 2024 May 7;14:10436. doi: 10.1038/s41598-024-58676-6 (PMC11076455; doi:10.1038/s41598-024-58676-6)
Supplement: Supplementary file 1 — Supplementary Information. [file 41598_2024_58676_MOESM1_ESM.xlsx]

## Sheet: Flu Data 2019
NPHL-ID	Age	Age_cat	Sex	Address	District	Specimen type	Collection date	Month	Collection site	Received date	Test Date	Sub type date	RDT	Result	Case	Travel History	weekISO	EXP	Remarks	CTValue-Type	CTValue-Subtype	Date of Admission/Visit
NEP-19FL-0001	28	Y	F	Kathmandu	Kathmandu	Throat Swab	2019-01-01	Jan	NPHL	2019-01-01	2019-01-03	2019-01-04		Inf A(H1N1)pdm09 pos	ILI		1			21	23
NEP-19FL-0002	70	Y	F	Kathmandu	Kathmandu	Throat Swab	2019-01-01	Jan	Bir Hospital	2019-01-01	2019-01-03			Negative for Influenza A & B	SARI		1
NEP-19FL-0003	83	Y	F	Kathmandu	Kathmandu	Throat Swab	2019-01-01	Jan	KMC Hospital	2019-01-01	2019-01-03			Negative for Influenza A & B	SARI		1
NEP-19FL-0004	30	Y	F	Shishneri	Makwanpur	Throat Swab	2019-01-01	Jan	Vayodha Hospital	2019-01-01	2019-01-03			Negative for Influenza A & B	SARI		1
NEP-19FL-0005	38	Y	F	Mandikhatar	Kathmandu	Throat Swab	2019-01-01	Jan	HAMS	2019-01-01	2019-01-03	2019-01-08		Influenza A/H3 Positive	SARI		1			31	33
NEP-19FL-0006	33	Y	M	Samakhushi	Kathmandu	Throat Swab	2019-01-01	Jan	HAMS	2019-01-01	2019-01-03	2019-01-04		Inf A(H1N1)pdm09 pos	SARI		1			21	25
NEP-19FL-0007	16	Y	F	Mandikhatar	Kathmandu	Throat Swab	2019-01-01	Jan	HAMS	2019-01-01	2019-01-03	2019-01-04		Inf A(H1N1)pdm09 pos	SARI		1			26	29
NEP-19FL-0008	22	Y	F		Kathmandu	Throat Swab	2019-01-01	Jan		2019-01-01	2019-01-03			Negative for Influenza A & B	SARI		1
NEP-19FL-0009	78	Y	M			Throat Swab	2019-01-01	Jan	HAMS	2019-01-01	2019-01-03			Negative for Influenza A & B	SARI		1
NEP-19FL-0010	32	Y	M	Kapan	Kathmandu	Throat Swab	2019-01-01	Jan	HAMS	2019-01-01	2019-01-03	2019-01-04		Inf A(H1N1)pdm09 pos	SARI		1			28	30
NEP-19FL-0011	68	Y	F		Kathmandu	Throat Swab	2019-01-01	Jan	KMC Hospital	2019-01-01	2019-01-03	2019-01-04		Inf A(H1N1)pdm09 pos	SARI		1			19	22
NEP-19FL-0012	35	Y	F	Putalibazar	Syangja	Throat Swab	2019-01-01	Jan	Norvic Hospital	2019-01-01	2019-01-03	2019-01-04		Inf A(H1N1)pdm09 pos	SARI		1			32	34
NEP-19FL-0013	26	Y	F	Kathmandu	Kathmandu	Throat Swab	2019-01-02	Jan	NPHL	2019-01-02	2019-01-03			Negative for Influenza A & B	ILI		1
NEP-19FL-0014	19	Y	M	Budhalinkantha	Kathmandu	Throat Swab	2019-01-02	Jan	HAMS	2019-01-02	2019-01-03			Negative for Influenza A & B	SARI		1
NEP-19FL-0015	32	Y	F	Kathmandu	Kathmandu	Throat Swab	2019-01-02	Jan	NPHL	2019-01-02	2019-01-03			Negative for Influenza A & B	ILI		1
NEP-19FL-0016	34	Y	M	Dhulikhel	Kavre	Throat Swab	2019-01-02	Jan	Dhulikhel Hospital	2019-01-02	2019-01-03	2019-01-04		Inf A(H1N1)pdm09 pos	ILI		1			27	33
NEP-19FL-0017	33	Y	F		Dolakha	Throat Swab	2019-01-02	Jan	KMC Hospital	2019-01-02	2019-01-04			Negative for Influenza A & B	SARI		1
NEP-19FL-0018	46	Y	F	Imadol	Lalitpur	Throat Swab	2019-01-03	Jan	NPHL	2019-01-03	2019-01-04	2019-01-07		Inf A(H1N1)pdm09 pos	ILI		1			28	28
NEP-19FL-0019	18	Y	M	Putalisadak	Kathmandu	Throat Swab	2019-01-03	Jan	NPHL	2019-01-03	2019-01-07	2019-01-08		Inf A(H1N1)pdm09 pos	ILI		1			33	35
NEP-19FL-0020	26	Y	M	Kushe	Jajarkot	Throat Swab	2019-01-03	Jan	Greencity Hospital	2019-01-03	2019-01-07	2019-01-08		Inf A(H1N1)pdm09 pos	SARI		1			27	30
NEP-19FL-0021	36	Y	F	Dhading	Dhading	Throat Swab	2019-01-03	Jan	NPHL	2019-01-03	2019-01-07			Negative for Influenza A & B	ILI		1
NEP-19FL-0022	26	Y	F	Dhading	Dhading	Throat Swab	2019-01-03	Jan	NPHL	2019-01-03	2019-01-07	2019-01-08		Inf A(H1N1)pdm09 pos	ILI		1			33	32
NEP-19FL-0023	41	Y	F	Nuwakot		Throat Swab	2019-01-03	Jan	NPHL	2019-01-03	2019-01-07			Negative for Influenza A & B	ILI		1
NEP-19FL-0024	15	Y	M	Kupondole	Lalitpur	Throat Swab	2019-01-03	Jan	NPHL	2019-01-03	2019-01-07	2019-01-08		Inf A(H1N1)pdm09 pos	ILI		1			28	30
NEP-19FL-0025	35	Y	M	Nuwakot		Throat Swab	2019-01-03	Jan	NPHL	2019-01-03	2019-01-07			Negative for Influenza A & B	ILI		1
NEP-19FL-0026	30	Y	F		Solukhumbu	Throat Swab	2019-01-03	Jan	Chirayu Hospital	2019-01-03	2019-01-07	2019-01-08		Inf A(H1N1)pdm09 pos	SARI		1			33	34
NEP-19FL-0027	20	Y	F		Lalitpur	Throat Swab	2019-01-03	Jan	NPHL	2019-01-03	2019-01-07	2019-01-08		Inf A(H1N1)pdm09 pos	ILI		1			22	25
NEP-19FL-0029	27	Y	M	Imadol	Lalitpur	Throat Swab	2019-01-03	Jan	NPHL	2019-01-03	2019-01-07			Negative for Influenza A & B	ILI		1
NEP-19FL-0030	67	Y	M	Kathmandu	Kathmandu	Throat Swab	2019-01-03	Jan	HAMS	2019-01-03	2019-01-07	2019-01-08		Influenza A/H3 Positive	SARI		1			34	34
NEP-19FL-0031	53	Y	F	Kathmandu	Kathmandu	Throat Swab	2019-01-03	Jan	HAMS	2019-01-03	2019-01-07			Negative for Influenza A & B	SARI		1
NEP-19FL-0032	16	Y	F	Kapan	Kathmandu	Throat Swab	2019-01-03	Jan	HAMS	2019-01-03	2019-01-07			Negative for Influenza A & B	SARI		1
NEP-19FL-0033	30	Y	M	Sindhuli	Sindhuli	Throat Swab	2019-01-03	Jan	HAMS	2019-01-03	2019-01-07	2019-01-08		Inf A(H1N1)pdm09 pos	SARI		1			32	33
NEP-19FL-0034	90	Y	F	Kapan	Kathmandu	Throat Swab	2019-01-03	Jan	HAMS	2019-01-03	2019-01-07			Negative for Influenza A & B	SARI		1
NEP-19FL-0035	42	Y	M	Budhalinkantha	Kathmandu	Throat Swab	2019-01-03	Jan	HAMS	2019-01-03	2019-01-07	2019-01-08		Inf A(H1N1)pdm09 pos	SARI		1			21	23
NEP-19FL-0036	35	Y	M	Sukedhara	Kathmandu	Throat Swab	2019-01-03	Jan	HAMS	2019-01-03	2019-01-07			Negative for Influenza A & B	SARI		1
NEP-19FL-0037	41	Y	M	Kathmandu	Kathmandu	Throat Swab	2019-01-03	Jan	HAMS	2019-01-03	2019-01-07			Negative for Influenza A & B	SARI		1
NEP-19FL-0038	46	Y	M	Kathmandu	Kathmandu	Throat Swab	2019-01-03	Jan	HAMS	2019-01-03	2019-01-07	2019-01-08		Inf A(H1N1)pdm09 pos	SARI		1			28	30
NEP-19FL-0039	96	Y	F	Newroad	Kathmandu	Throat Swab	2019-01-03	Jan	KMC Hospital	2019-01-03	2019-01-07			Negative for Influenza A & B	SARI		1
NEP-19FL-0040	61	Y	F	Bardibas	Mahottari	Throat Swab	2019-01-03	Jan	Kist Hospital	2019-01-03	2019-01-07			Negative for Influenza A & B	SARI		1
NEP-19FL-0041	50	Y	F	Kavresthali	Kathmandu	Throat Swab	2019-01-03	Jan	Greencity Hospital	2019-01-03	2019-01-07	2019-01-08		Inf A(H1N1)pdm09 pos	SARI		1			35	35
NEP-19FL-0042	25	Y	M	Dhading	Dhading	Throat Swab	2019-01-04	Jan	NPHL	2019-01-04	2019-01-07			Negative for Influenza A & B	SARI		1
NEP-19FL-0043	18	Y	M	Dhobighat	Lalitpur	Throat Swab	2019-01-04	Jan	NPHL	2019-01-04	2019-01-07			Inf A(H1N1)pdm09 pos	ILI		1				30
NEP-19FL-0044	65	Y	M	Kathmandu	Kathmandu	Throat Swab	2019-01-04	Jan		2019-01-04	2019-01-07	2019-01-08		Inf A(H1N1)pdm09 pos	SARI		1			24	27
NEP-19FL-0045	37	Y	M	Kathmandu	Kathmandu	Throat Swab	2019-01-04	Jan	NPHL	2019-01-04	2019-01-07	2019-01-08		Inf A(H1N1)pdm09 pos	ILI		1			24	27
NEP-19FL-0046	36	Y	F	Kathmandu	Kathmandu	Throat Swab	2019-01-04	Jan	NPHL	2019-01-04	2019-01-07	2019-01-08		Inf A(H1N1)pdm09 pos	ILI		1			29	31
NEP-19FL-0047	55	Y	M	Sunakothi	Lalitpur	Throat Swab	2019-01-04	Jan	Sumeru Hospital	2019-01-04	2019-01-07	2019-01-08		Inf A(H1N1)pdm09 pos	SARI		1			28	34
NEP-19FL-0048	51	Y	F	Bhaktapur	Bhaktapur	Throat Swab	2019-01-04	Jan	NPHL	2019-01-04	2019-01-07			Negative for Influenza A & B	ILI		1
NEP-19FL-0049	45	Y	F	Budhalinkantha	Kathmandu	Throat Swab	2019-01-04	Jan	HAMS	2019-01-04	2019-01-07			Negative for Influenza A & B	SARI		1
NEP-19FL-0050	70	Y	F	Kalanki	Kathmandu	Throat Swab	2019-01-04	Jan	HAMS	2019-01-04	2019-01-07			Negative for Influenza A & B	SARI		1
NEP-19FL-0051	53	Y	F	Gairidhara	Kathmandu	Throat Swab	2019-01-04	Jan	HAMS	2019-01-04	2019-01-07	2019-01-08		Inf A(H1N1)pdm09 pos	SARI		1			33	34
NEP-19FL-0052	40	Y	F	Chhetrapati	Kathmandu	Throat Swab	2019-01-04	Jan	HAMS	2019-01-04	2019-01-07	2019-01-08		Inf A(H1N1)pdm09 pos	SARI		1			26	24
NEP-19FL-0053	65	Y	F	Budhalinkantha	Kathmandu	Throat Swab	2019-01-04	Jan	HAMS	2019-01-04	2019-01-07			Negative for Influenza A & B	SARI		1
NEP-19FL-0054	54	Y	M	Balaju	Kathmandu	Throat Swab	2019-01-04	Jan	HAMS	2019-01-04	2019-01-07	2019-01-08		Inf A(H1N1)pdm09 pos	SARI		1			20	22
NEP-19FL-0055	56	Y	M	Kathmandu	Kathmandu	Throat Swab	2019-01-04	Jan		2019-01-04	2019-01-07	2019-01-08		Inf A(H1N1)pdm09 pos	SARI		1			30	32
NEP-19FL-0056	15	Y	M	Kathmandu	Kathmandu	Throat Swab	2019-01-04	Jan	NPHL	2019-01-04	2019-01-07	2019-01-08		Inf A(H1N1)pdm09 pos	ILI		1			24	30
NEP-19FL-0057	70	Y	M	Lazimpat	Kathmandu	Throat Swab	2019-01-04	Jan	Kantipur Hospital	2019-01-04	2019-01-07			Inf A(H1N1)pdm09 pos	SARI		1			24	30
NEP-19FL-0058	37	Y	M	Tripureshwar	Kathmandu	Throat Swab	2019-01-04	Jan	NPHL	2019-01-04	2019-01-08	2019-05-21		Influenza B Yamagata	ILI		1			19
NEP-19FL-0059	29	Y	M	Anamnagar	Kathmandu	Throat Swab	2019-01-04	Jan	Norvic Hospital	2019-01-04	2019-01-07	2019-01-08		Inf A(H1N1)pdm09 pos	SARI		1			30	29
NEP-19FL-0061	83	Y	M	Dhungedhara	Kathmandu	Throat Swab	2019-01-04	Jan	Vayodha Hospital	2019-01-04	2019-01-07	2019-01-08		Inf A(H1N1)pdm09 pos	SARI		1			22	27
NEP-19FL-0062	49	Y	M	Bafal	Kathmandu	Throat Swab	2019-01-06	Jan	NPHL	2019-01-06	2019-01-07	2019-01-08		Inf A(H1N1)pdm09 pos	ILI		1			29	31
NEP-19FL-0063	29	Y	F	Sinamangal	Kathmandu	Throat Swab	2019-01-06	Jan	NPHL	2019-01-04	2019-01-07	2019-01-08		Inf A(H1N1)pdm09 pos	ILI		1			28	31
NEP-19FL-0064	5	Y	F	Sinamangal	Kathmandu	Throat Swab	2019-01-06	Jan	NPHL	2019-01-06	2019-01-07	2019-01-08		Inf A(H1N1)pdm09 pos	ILI		1			30	33
NEP-19FL-0065	52	Y	F	Sitapaila	Kathmandu	Throat Swab	2019-01-06	Jan	NPHL	2019-01-06	2019-01-07			Negative for Influenza A & B	ILI		1
NEP-19FL-0066	40	Y	F	Kathmandu	Kathmandu	Throat Swab	2019-01-06	Jan	Vayodha Hospital	2019-01-06	2019-01-09			Negative for Influenza A & B	SARI		1
NEP-19FL-0067	56	Y	M	Ramkot	Kathmandu	Throat Swab	2019-01-06	Jan	Vayodha Hospital	2019-01-06	2019-01-09			Negative for Influenza A & B	SARI		1
NEP-19FL-0068	26	Y	F	Kathmandu	Kathmandu	Throat Swab	2019-01-06	Jan	Grande Hospital	2019-01-06	2019-01-09	2019-01-10		Inf A(H1N1)pdm09 pos	ILI		1			34	29
NEP-19FL-0069	33	Y	M	Mitrnagar	Kathmandu	Throat Swab	2019-01-06	Jan	Grande Hospital	2019-01-06	2019-01-09			Negative for Influenza A & B	ILI		1
NEP-19FL-0070	41	Y	F	Banasthali	Kathmandu	Throat Swab	2019-01-06	Jan	NPHL	2019-01-06	2019-01-09			Negative for Influenza A & B	ILI		1
NEP-19FL-0071	45	Y	F		Dhading	Throat Swab	2019-01-06	Jan	NPHL	2019-01-06	2019-01-09	2019-01-10		Inf A(H1N1)pdm09 pos	ILI		1			32	30
NEP-19FL-0072	24	Y	F	Kathmandu	Kathmandu	Throat Swab	2019-01-06	Jan		2019-01-06	2019-01-09			Negative for Influenza A & B	SARI		1
NEP-19FL-0073	79	Y	F			Throat Swab	2019-01-06	Jan		2019-01-06	2019-01-09	2019-01-10		Inf A(H1N1)pdm09 pos	SARI		1			29	27
NEP-19FL-0074	34	Y	F		kathmandu	Throat Swab	2019-01-06	Jan		2019-01-06	2019-01-09	2019-01-10		Inf A(H1N1)pdm09 pos	SARI		1			29	27
NEP-19FL-0075	43	Y	F	Kathmandu	kathmandu	Throat Swab	2019-01-06	Jan		2019-01-06	2019-01-09	2019-01-10		Inf A(H1N1)pdm09 pos	SARI		1			29	28
NEP-19FL-0076	25	Y	F	Godawari	Lalitpur	Throat Swab	2019-01-06	Jan	Sumeru Hospital	2019-01-06	2019-01-09			Negative for Influenza A & B	SARI		1
NEP-19FL-0077	81	Y	M	GAURIGHAT	Kathmandu	Throat Swab	2019-01-06	Jan	KMC Hospital	2019-01-06	2019-01-09	2019-01-10		Inf A(H1N1)pdm09 pos	ILI		1			31	29
NEP-19FL-0078	45	Y	M	Baluwatar	kathmandu	Throat Swab	2019-01-07	Jan	NPHL	2019-01-07	2019-01-09			Negative for Influenza A & B	ILI		2
NEP-19FL-0079	33	Y	F	Bhaktapur	Bhaktapur	Throat Swab	2019-01-07	Jan		2019-01-07	2019-01-09			Negative for Influenza A & B	SARI		2
NEP-19FL-0080	69	Y	M	Satungal	kathmandu	Throat Swab	2019-01-07	Jan		2019-01-07	2019-01-09	2019-01-10		Inf A(H1N1)pdm09 pos	SARI		2			31	29
NEP-19FL-0081	69	Y	M	Rupandehi	Rupandehi	Throat Swab	2019-01-07	Jan	Star Hospital	2019-01-07	2019-01-09			Negative for Influenza A & B	SARI		2
NEP-19FL-0082	32	Y	M	Gorshyang VDC		Throat Swab	2019-01-07	Jan	Greencity Hospital	2019-01-07	2019-01-09			Negative for Influenza A & B	SARI		2
NEP-19FL-0083	27	Y	F	Sindhupalchowk	Sindhupalchowk	Throat Swab	2019-01-07	Jan	Greencity Hospital	2019-01-07	2019-01-09	2019-05-21		Influenza B Yamagata	SARI		2			28
NEP-19FL-0084	28	Y	F	Tarkeshwar	kathmandu	Throat Swab	2019-01-07	Jan	NPHL	2019-01-07	2019-01-09	2019-05-21		Influenza B Positive	ILI		2			34
NEP-19FL-0085	31	Y	M	Golfutar	kathmandu	Throat Swab	2019-01-07	Jan	NPHL	2019-01-07	2019-01-09	2019-01-10		Inf A(H1N1)pdm09 pos	ILI		2			32	32
NEP-19FL-0086	24	Y	F	Baneshwor	kathmandu	Throat Swab	2019-01-07	Jan	NPHL	2019-01-07	2019-01-09	2019-01-10		Inf A(H1N1)pdm09 pos	ILI		2			29	29
NEP-19FL-0087	27	Y	M	Samakhushi	kathmandu	Throat Swab	2019-01-07	Jan	NPHL	2019-01-07	2019-01-09	2019-01-10		Inf A(H1N1)pdm09 pos	ILI		2			31	30
NEP-19FL-0088	37	Y	F	Pachkhal	Bara	Throat Swab	2019-01-07	Jan		2019-01-07	2019-01-09			Negative for Influenza A & B	SARI		2
NEP-19FL-0089	25	Y	F	Gorkha	Gorkha	Throat Swab	2019-01-07	Jan		2019-01-07	2019-01-09	2019-01-10		Inf A(H1N1)pdm09 pos	SARI		2			24	25
NEP-19FL-0090	35	Y	M	Dhading	Dhading	Throat Swab	2019-01-07	Jan	NPHL	2019-01-07	2019-01-09	2019-01-10		Negative for Influenza A & B	ILI		2
NEP-19FL-0091	27	Y	F	Manahara	kathmandu	Throat Swab	2019-01-07	Jan	Bir Hospital	2019-01-07	2019-01-09	2019-01-10		Inf A(H1N1)pdm09 pos	SARI		2			39	28
NEP-19FL-0092	34	Y	M	Tokha	kathmandu	Throat Swab	2019-01-07	Jan	Greencity Hospital	2019-01-07	2019-01-09	2019-01-10		Inf A(H1N1)pdm09 pos	SARI		2			32	32
NEP-19FL-0093	42	Y	M	Bagdol	Lalitpur	Throat Swab	2019-01-07	Jan	Ganesh Man Hospital	2019-01-07	2019-01-09	2019-01-10		Negative for Influenza A & B	SARI		2
NEP-19FL-0094	34	Y	F	Bhaktapur	Bhaktapur	Throat Swab	2019-01-07	Jan	NPHL	2019-01-07	2019-01-09	2019-01-10		Inf A(H1N1)pdm09 pos	ILI		2			23	26
NEP-19FL-0095	25	Y	F	Bhaktapur	Bhaktapur	Throat Swab	2019-01-07	Jan	NPHL	2019-01-07	2019-01-09	2019-01-10		Inf A(H1N1)pdm09 pos	ILI		2			26	27
NEP-19FL-0096	29	Y	F	Bhojpur	Bhojpur	Throat Swab	2019-01-07	Jan	KMC Hospital	2019-01-07	2019-01-09			Negative for Influenza A & B	SARI		2
NEP-19FL-0097	55	Y	F	Rasuwa	Rasuwa	Throat Swab	2019-01-08	Jan	Grande Hospital	2019-01-08	2019-01-09	2019-01-10		Inf A(H1N1)pdm09 pos	ILI		2			20	22
NEP-19FL-0098	32	Y	M	Bhaktapur	Bhaktapur	Throat Swab	2019-01-08	Jan	KMC Hospital	2019-01-08	2019-01-09	2019-01-10		Inf A(H1N1)pdm09 pos	SARI		2			21	21
NEP-19FL-0099	30	Y	F	Sinamangal	kathmandu	Throat Swab	2019-01-08	Jan	KMC Hospital	2019-01-08	2019-01-09			Negative for Influenza A & B	SARI		2
NEP-19FL-0100	54	Y	M	Dhading	Dhading	Throat Swab	2019-01-08	Jan	Teku Hospital	2019-01-08	2019-01-09	2019-05-21		Influenza B Positive	SARI		2			35
NEP-19FL-0101	42	Y	F	Kathmandu	kathmandu	Throat Swab	2019-01-08	Jan	KMC Hospital	2019-01-08	2019-01-09			Negative for Influenza A & B	SARI		2
NEP-19FL-0102	55	Y	M	Balkot	Bhaktapur	Throat Swab	2019-01-08	Jan	NPHL	2019-01-08	2019-01-09	2019-01-10		Inf A(H1N1)pdm09 pos	SARI		2			19	21
NEP-19FL-0103	47	Y	M	Banasthali	kathmandu	Throat Swab	2019-01-08	Jan	NPHL	2019-01-08	2019-01-09			Negative for Influenza A & B	ILI		2
NEP-19FL-0104	30	Y	M	Nuwakot	Nuwakot	Throat Swab	2019-01-08	Jan		2019-01-08	2019-01-09			Negative for Influenza A & B	SARI		2
NEP-19FL-0105	36	Y	M	Rasuwa	Rasuwa	Throat Swab	2019-01-08	Jan	Kantipur Hospital	2019-01-08	2019-01-09			Negative for Influenza A & B	SARI		2
NEP-19FL-0106	41	Y	M	Mulpani	Kathmandu	Throat Swab	2019-01-08	Jan	KMC Hospital	2019-01-08	2019-01-09	2019-01-10		Inf A(H1N1)pdm09 pos	SARI		2			24	23
NEP-19FL-0107	81	Y	M	Kathmandu	kathmandu	Throat Swab	2019-01-08	Jan	Chirayu Hospital	2019-01-08	2019-01-09			Negative for Influenza A & B	SARI		2
NEP-19FL-0108	50	Y	F	Imadol	Lalitpur	Throat Swab	2019-01-08	Jan	Kist Hospital	2019-01-08	2019-01-09	2019-01-10		Inf A(H1N1)pdm09 pos	SARI		2			33	30
NEP-19FL-0109	59	Y	F			Throat Swab	2019-01-08	Jan	Nepal Nepal Mediciti	2019-01-08	2019-01-09	2019-01-10		Inf A(H1N1)pdm09 pos	SARI		2			31	32
NEP-19FL-0110	20	Y	F	Kathmandu	Kathmandu	Throat Swab	2019-01-08	Jan	HAMS	2019-01-08	2019-01-09	2019-05-21		Influenza B Victoria	SARI		2			31
NEP-19FL-0111	65	Y	M			Throat Swab	2019-01-08	Jan	HAMS	2019-01-08	2019-01-10			Negative for Influenza A & B	SARI		2
NEP-19FL-0112	50	Y	M	Kathmandu	Kathmandu	Throat Swab	2019-01-08	Jan	Greencity Hospital	2019-01-08	2019-01-10	2019-01-10		Inf A(H1N1)pdm09 pos	SARI		2
NEP-19FL-0113	89	Y	F	Kathmandu	kathmandu	Throat Swab	2019-01-08	Jan	Chirayu Hospital	2019-01-08	2019-01-10	2019-01-10		Inf A(H1N1)pdm09 pos	SARI		2
NEP-19FL-0114	69	Y	F	Gabahal	Lalitpur	Throat Swab	2019-01-08	Jan	Nepal Cancer Hospital	2019-01-08	2019-01-10	2019-05-21		Influenza B Positive	SARI		2			32
NEP-19FL-0115	33	Y	M	Kathmandu	Kathmandu	Throat Swab	2019-01-08	Jan	KMC Hospital	2019-01-08	2019-01-10			Negative for Influenza A & B	SARI		2
NEP-19FL-0116	35	Y	M	Rasuwa	Rasuwa	Throat Swab	2019-01-08	Jan	Greencity Hospital	2019-01-08	2019-01-10			Inf A(H1N1)pdm09 pos	SARI		2
NEP-19FL-0117	58	Y	M	Dolakha	Dolakha	Throat Swab	2019-01-08	Jan	Chirayu Hospital	2019-01-08	2019-01-10	2019-05-21		Influenza B Positive	SARI		2			31
NEP-19FL-0118	45	Y	F	Naikap	Kathmandu	Throat Swab	2019-01-08	Jan		2019-01-08	2019-01-10	2019-01-11		Inf A(H1N1)pdm09 pos	SARI		2			34	34
NEP-19FL-0119	19	Y	F	Bhalubang	Dang	Throat Swab	2019-01-09	Jan	KMC Hospital	2019-01-09	2019-01-10	2019-01-11		Inf A(H1N1)pdm09 pos	SARI		2			30	31
NEP-19FL-0120	33	Y	M	Kalanki	Kathmandu	Throat Swab	2019-01-09	Jan	Alka Hospital	2019-01-09	2019-01-09			Negative for Influenza A & B	SARI		2
NEP-19FL-0121	32	Y	M	Salyan		Throat Swab	2019-01-09	Jan	Kantipur Hospital	2019-01-09	2019-01-10			Negative for Influenza A & B	SARI		2
NEP-19FL-0122	50	Y	F	Thankot	Kathmandu	Throat Swab	2019-01-09	Jan	NPHL	2019-01-09	2019-01-10			Negative for Influenza A & B	ILI		2
NEP-19FL-0123	28	Y	F	Kathmandu	Kathmandu	Throat Swab	2019-01-09	Jan	NPHL	2019-01-09	2019-01-10	2019-01-11		Inf A(H1N1)pdm09 pos	ILI		2			29	31
NEP-19FL-0124	65	Y	F	Kathmandu	Kathmandu	Throat Swab	2019-01-09	Jan	NPHL	2019-01-09	2019-01-10	2019-01-11		Inf A(H1N1)pdm09 pos	ILI		2			33	33
NEP-19FL-0125	31	Y	F	Kathmandu	Kathmandu	Throat Swab	2019-01-09	Jan	HAMS	2019-01-09	2019-01-10	2019-01-11		Inf A(H1N1)pdm09 pos	ILI		2			29	30
NEP-19FL-0126	36	Y	F	Lokanthali	Kathmandu	Throat Swab	2019-01-09	Jan	NPHL	2019-01-09	2019-01-10	2019-01-11		Inf A(H1N1)pdm09 pos	ILI		2			32	31
NEP-19FL-0127	26	Y	F	Srilanka		Throat Swab	2019-01-09	Jan	NPHL	2019-01-09	2019-01-10			Negative for Influenza A & B	ILI		2
NEP-19FL-0128	60	Y	F	Kathmandu	Kathmandu	Throat Swab	2019-01-09	Jan	Norvic Hospital	2019-01-09	2019-01-10	2019-01-11		Inf A(H1N1)pdm09 pos	SARI		2			34	34
NEP-19FL-0129	53	Y	M	Kathmandu	Kathmandu	Throat Swab	2019-01-09	Jan	Om Hospital	2019-01-09	2019-01-10	2019-01-11		Inf A(H1N1)pdm09 pos	ILI		2			31	36
NEP-19FL-0130	56	Y	F	Kathmandu	Kathmandu	Throat Swab	2019-01-09	Jan		2019-01-09	2019-01-10			Negative for Influenza A & B	SARI		2
NEP-19FL-0131	26	Y	F	Janakpur	Dhanusha	Throat Swab	2019-01-10	Jan	NPHL		2019-01-10			Negative for Influenza A & B	ILI		2
NEP-19FL-0132	78	Y	M	Mustang	Mustang	Throat Swab	2019-01-10	Jan	Grande Hospital	2019-01-10	2019-01-11			Negative for Influenza A & B	ILI		2
NEP-19FL-0133	27	Y	M	Tikathali	Kathmandu	Throat Swab	2019-01-10	Jan	Grande Hospital	2019-01-10	2019-01-11	2019-01-13		Inf A(H1N1)pdm09 pos	ILI		2			25	27
NEP-19FL-0134	32	Y	M	Satdobato	Lalitpur	Throat Swab	2019-01-10	Jan	Grande Hospital	2019-01-10	2019-01-11	2019-01-13		Inf A(H1N1)pdm09 pos	ILI		2			29	30
NEP-19FL-0135	44	Y	F	Kathmandu	Kathmandu	Throat Swab	2019-01-10	Jan	Grande Hospital	2019-01-10	2019-01-11			Inf A(H1N1)pdm09 pos	ILI		2			30	31
NEP-19FL-0136	42	Y	F	Kathmandu	Kathmandu	Throat Swab	2019-01-10	Jan	Grande Hospital	2019-01-10	2019-01-10	2019-01-11		Inf A(H1N1)pdm09 pos	ILI		2			29	30
NEP-19FL-0137	39	Y	M	Kathmandu	Kathmandu	Throat Swab	2019-01-10	Jan	Grande Hospital	2019-01-10	2019-01-10	2019-01-13		Inf A(H1N1)pdm09 pos	ILI		2			23	24
NEP-19FL-0138	23	Y	M	Sinamangal	Kathmandu	Throat Swab	2019-01-10	Jan	NPHL	2019-01-10	2019-01-11			Negative for Influenza A & B	ILI		2
NEP-19FL-0139	47	Y	M	Anamnagar	Kathmandu	Throat Swab	2019-01-10	Jan	NPHL	2019-01-10	2019-01-11	2019-01-13		Inf A(H1N1)pdm09 pos	ILI		2			30	31
NEP-19FL-0140	37	Y	F	Kalanki	Kathmandu	Throat Swab	2019-01-10	Jan	NPHL	2019-01-10	2019-01-11	2019-01-13		Inf A(H1N1)pdm09 pos	ILI		2			34	33
NEP-19FL-0141	41	Y	M	Sahidnagar	Dhanusha	Throat Swab	2019-01-10	Jan	NPHL	2019-01-10	2019-01-11			Negative for Influenza A & B	ILI		2
NEP-19FL-0142	25	Y	F	Kirtipur	Kathmandu	Throat Swab	2019-01-10	Jan	NPHL	2019-01-10	2019-01-11	2019-01-13		Inf A(H1N1)pdm09 pos	ILI		2			30	33
NEP-19FL-0143	33	Y	F	Bhaktapur	Kathmandu	Throat Swab	2019-01-10	Jan	NPHL	2019-01-10	2019-01-11			Negative for Influenza A & B	ILI		2
NEP-19FL-0144	42	Y	M	Kathmandu	Kathmandu	Throat Swab	2019-01-10	Jan	Vayodha Hospital	2019-01-10	2019-01-11			Negative for Influenza A & B	SARI		2
NEP-19FL-0145	40	Y	M	Sinamangal	Kathmandu	Throat Swab	2019-01-10	Jan	NPHL	2019-01-10	2019-01-11			Negative for Influenza A & B	ILI		2
NEP-19FL-0146	23	Y	F	Kathmandu	Kathmandu	Throat Swab	2019-01-10	Jan	NPHL	2019-01-10	2019-01-11	2019-01-13		Influenza A/H3 Positive	ILI		2			34	32
NEP-19FL-0147	62	Y	M	Kathmandu	Kathmandu	Throat Swab	2019-01-10	Jan	HAMS	2019-01-10	2019-01-11			Influenza B Positive	ILI		2			29
NEP-19FL-0148	68	Y	F	Kathmandu	Kathmandu	Throat Swab	2019-01-10	Jan	HAMS	2019-01-10	2019-01-11			Negative for Influenza A & B	SARI		2
NEP-19FL-0149	60	Y	M	Kathmandu	Kathmandu	Throat Swab	2019-01-09	Jan	HAMS	2019-01-09	2019-01-11	2019-01-13		Influenza A/H3 Positive	SARI		2			23	21
NEP-19FL-0150	2	Y	F	Kathmandu	Kathmandu	Throat Swab	2019-01-04	Jan	PAHS	2019-01-04	2019-02-12	2019-02-13		Inf A(H1N1)pdm09 pos	SARI		1			35	34
NEP-19FL-0151	3	Y	M	Dhapakhel	Lalitpur	Throat Swab	2019-01-04	Jan	PAHS	2019-01-04	2019-02-12			Negative for Influenza A & B	SARI		1
NEP-19FL-0152	2	Y	M	Harisiddhi	Lalitpur	Throat Swab	2019-01-04	Jan	PAHS	2019-01-04	2019-02-12			Negative for Influenza A & B	SARI		1
NEP-19FL-0153	63	Y	M	Thaiba	Lalitpur	Throat Swab	2019-01-04	Jan	PAHS	2019-01-04	2019-02-12			Negative for Influenza A & B	SARI		1
NEP-19FL-0154	4	Y	M	Lalitpur	Lalitpur	Throat Swab	2019-01-04	Jan	PAHS	2019-01-04	2019-02-12			Negative for Influenza A & B	SARI		1
NEP-19FL-0155	37	Y	M	Lalitpur	Lalitpur	Throat Swab	2019-01-03	Jan	PAHS	2019-01-03	2019-02-12	2019-02-13		Inf A(H1N1)pdm09 pos	ILI		1			32	28
NEP-19FL-0156	39	Y	F	Lalitpur	Lalitpur	Throat Swab	2019-01-03	Jan	PAHS	2019-01-03	2019-02-12			Negative for Influenza A & B	ILI		1
NEP-19FL-0157	29	Y	M	Hattiban	Lalitpur	Throat Swab	2019-01-04	Jan	PAHS	2019-01-04	2019-02-12			Negative for Influenza A & B	ILI		1
NEP-19FL-0158	44	Y	M	Lalitpur	Lalitpur	Throat Swab	2019-01-04	Jan	PAHS	2019-01-04	2019-02-12			Negative for Influenza A & B	ILI		1
NEP-19FL-0159	1	Y	M	Bankatuwa	Banke	Throat Swab	2019-01-03	Jan	PAHS	2019-01-03	2019-02-12			Negative for Influenza A & B	SARI		1
NEP-19FL-0160	3	Y	F	Banke	Banke	Throat Swab	2019-01-02	Jan	PAHS	2019-01-02	2019-02-12			Negative for Influenza A & B	SARI		1
NEP-19FL-0161	65	Y	F	Kohalpur	Banke	Throat Swab	2019-01-02	Jan	PAHS	2019-01-02	2019-02-12			Negative for Influenza A & B	SARI		1
NEP-19FL-0162	29	Y	M	Bhadrapur	Jhapa	Throat Swab	2019-01-01	Jan	PAHS	2019-01-01	2019-02-12			Negative for Influenza A & B	SARI		1
NEP-19FL-0163	46	Y	M	Sanepa	Kathmandu	Throat Swab	2019-01-10	Jan	Nepal Nepal Mediciti	2019-01-10	2019-01-11	2019-01-13		Inf A(H1N1)pdm09 pos	SARI		2			34	34
NEP-19FL-0164	52	Y	F	Chabahil	Kathmandu	Throat Swab	2019-01-09	Jan	Nepal Nepal Mediciti	2019-01-09	2019-01-11	2019-01-13		Inf A(H1N1)pdm09 pos	SARI		2			34	32
NEP-19FL-0165	79	Y	F			Throat Swab	2019-01-09	Jan	Nepal Nepal Mediciti	2019-01-09	2019-01-11	2019-01-13		Inf A(H1N1)pdm09 pos	SARI		2			36	36
NEP-19FL-0166	13	Y	F	Basundhara	Kathmandu	Throat Swab	2019-01-10	Jan	NPHL	2019-01-10	2019-01-11	2019-01-13		Inf A(H1N1)pdm09 pos	ILI		2			32	32
NEP-19FL-0167	42	Y	F	Bhaktapur	Bhaktapur	Throat Swab	2019-01-10	Jan	NPHL	2019-01-10	2019-01-11	2019-01-13		Inf A(H1N1)pdm09 pos	ILI		2			34	33
NEP-19FL-0168	26	Y	F	Bhimeshwar	Dolakha	Throat Swab	2019-01-10	Jan		2019-01-10	2019-01-11			Negative for Influenza A & B	SARI		2
NEP-19FL-0169	18	Y	F	Naya Baneshwar	Kathmandu	Throat Swab	2019-01-10	Jan		2019-01-10	2019-01-11	2019-01-13		Inf A(H1N1)pdm09 pos	SARI		2			27	28
NEP-19FL-0170	22	Y	M	Bara	Bara	Throat Swab	2019-01-10	Jan	Civil Hospital	2019-01-10	2019-01-11			Negative for Influenza A & B	ILI		2
NEP-19FL-0171	37	Y	M	Paderi	Arghakhanchi	Throat Swab	2019-01-11	Jan		2019-01-11	2019-01-11			Negative for Influenza A & B	SARI		2
NEP-19FL-0172	38	Y	M	Budanilkantha	Kathmandu	Throat Swab	2019-01-10	Jan	Grande Hospital	2019-01-10	2019-01-11	2019-01-13		Inf A(H1N1)pdm09 pos	ILI		2			30	31
NEP-19FL-0173	28	Y	M	Chandragiri	Kathmandu	Throat Swab	2019-01-11	Jan		2019-01-11	2019-01-13	2019-01-14		Inf A(H1N1)pdm09 pos	ILI		2			27	29
NEP-19FL-0175	36	Y	M			Throat Swab	2019-01-11	Jan		2019-01-11	2019-01-13	2019-01-14		Inf A(H1N1)pdm09 pos	ILI		2			21	28
NEP-19FL-0176	14	Y	M	Dhanusha	Dhanusha	Throat Swab	2019-01-11	Jan	NPHL	2019-01-11	2019-01-13			Negative for Influenza A & B	ILI		2
NEP-19FL-0177	28	Y	F	Budanilkantha	Kathmandu	Throat Swab	2019-01-11	Jan		2019-01-11	2019-01-13	2019-01-14		Inf A(H1N1)pdm09 pos	SARI		2			23	26
NEP-19FL-0178	45	Y	M	Samakhushi	Kathmandu	Throat Swab	2019-01-11	Jan		2019-01-11	2019-01-13			Negative for Influenza A & B	SARI		2
NEP-19FL-0179	68	Y	F	Kathmandu	Kathmandu	Throat Swab	2019-01-11	Jan		2019-01-11	2019-01-13	2019-01-14		Inf A(H1N1)pdm09 pos	SARI		2			35	35
NEP-19FL-0180	23	Y	M	Sinamangal	Kathmandu	Throat Swab	2019-01-11	Jan	NPHL	2019-01-11	2019-01-13	2019-01-14		Inf A(H1N1)pdm09 pos	ILI		2			32	34
NEP-19FL-0181	25	Y	M	Birgunj	Parsa	Throat Swab	2019-01-11	Jan	NPHL	2019-01-11	2019-01-13	2019-01-14		Negative for Influenza A & B	ILI		2
NEP-19FL-0182	8	Y	M			Throat Swab	2019-01-11	Jan		2019-01-11	2019-01-13	2019-01-14		Inf A(H1N1)pdm09 pos	ILI		2			23	25
NEP-19FL-0183	65	Y	F	Koteshwar	Kathmandu	Throat Swab	2019-01-11	Jan		2019-01-11	2019-01-13	2019-01-14		Negative for Influenza A & B	ILI		2
NEP-19FL-0184	49	Y	M			Throat Swab	2019-01-11	Jan		2019-01-11	2019-01-13	2019-01-14		Negative for Influenza A & B	ILI		2
NEP-19FL-0185	55	Y	M			Throat Swab	2019-01-11	Jan	NPHL	2019-01-11	2019-01-13	2019-01-14		Inf A(H1N1)pdm09 pos	ILI		2			32	34
NEP-19FL-0186	20	Y	M	Ramechhap	Ramechhap	Throat Swab	2019-01-11	Jan		2019-01-11	2019-01-13	2019-01-14		Inf A(H1N1)pdm09 pos	SARI		2			27	30
NEP-19FL-0187	23	Y	F	Koteshwar	Kathmandu	Throat Swab	2019-01-11	Jan		2019-01-11	2019-01-13	2019-01-14		Inf A(H1N1)pdm09 pos	ILI		2			32	34
NEP-19FL-0188	29	Y	M	Kapan	Kathmandu	Throat Swab	2019-01-11	Jan		2019-01-11	2019-01-13	2019-01-14		Inf A(H1N1)pdm09 pos	ILI		2			24	26
NEP-19FL-0189	18	Y	M	Kathmandu	Kathmandu	Throat Swab	2019-01-11	Jan	KMC Hospital	2019-01-11	2019-01-13	2019-01-14		Inf A(H1N1)pdm09 pos	ILI		2			32	33
NEP-19FL-0190	30	Y	F	Teku	Kathmandu	Throat Swab	2019-01-13	Jan	NPHL	2019-01-13	2019-01-13	2019-01-14		Inf A(H1N1)pdm09 pos	ILI		2			25	28
NEP-19FL-0191	51	Y	F	Birgunj	Parsa	Throat Swab	2019-01-11	Jan		2019-01-11	2019-01-14	2019-01-15		Inf A(H1N1)pdm09 pos	SARI		2			30	31
NEP-19FL-0192	47	Y	M	Lalitpur	Lalitpur	Throat Swab	2019-01-06	Jan	PAHS	2019-01-06	2019-01-14	2019-01-15		Inf A(H1N1)pdm09 pos	SARI		1
NEP-19FL-0193	41	Y	F	Khoplang	Lalitpur	Throat Swab	2019-01-07	Jan	PAHS	2019-01-07	2019-02-12			Negative for Influenza A & B	SARI		2
NEP-19FL-0194	5	M	M	Godawari	Lalitpur	Throat Swab	2019-01-07	Jan	PAHS	2019-01-07	2019-02-12	2019-02-13		Inf A(H1N1)pdm09 pos	SARI		2			30	32
NEP-19FL-0195	3	Y	F	Imadol	Lalitpur	Throat Swab	2019-01-07	Jan	PAHS	2019-01-07	2019-02-12			Negative for Influenza A & B	SARI		2
NEP-19FL-0196	55	Y	M	Sunakothi	Lalitpur	Throat Swab	2019-01-07	Jan	PAHS	2019-01-07	2019-02-12			Negative for Influenza A & B	SARI		2
NEP-19FL-0197	13	Y	F	Tikathali	Lalitpur	Throat Swab	2019-01-08	Jan	PAHS	2019-01-08	2019-02-12			Negative for Influenza A & B	SARI		2
NEP-19FL-0198	3	Y	M	Imadol	Lalitpur	Throat Swab	2019-01-08	Jan	PAHS	2019-01-08	2019-02-11			Negative for Influenza A & B	SARI		2
NEP-19FL-0199	8	Y	M	Lagankhel	Lalitpur	Throat Swab	2019-01-08	Jan	PAHS	2019-01-08	2019-02-11			Negative for Influenza A & B	SARI		2
NEP-19FL-0200	58	Y	F	Bhojpur	Bhojpur	Throat Swab	2019-01-10	Jan	PAHS	2019-01-10	2019-02-11			Negative for Influenza A & B	SARI		2
NEP-19FL-0201	84	Y	F	Dhading	Dhading	Throat Swab	2019-01-10	Jan	PAHS	2019-01-10	2019-02-11			Negative for Influenza A & B	SARI		2
NEP-19FL-0202	65	Y	M	Khokana	Kathmandu	Throat Swab	2019-01-10	Jan	PAHS	2019-01-10	2019-02-13	2019-02-13		Inf A(H1N1)pdm09 pos	SARI		2			34	34
NEP-19FL-0203	68	Y	F	Dhading	Dhading	Throat Swab	2019-01-11	Jan	PAHS	2019-01-11	2019-02-12			Negative for Influenza A & B	SARI		2
NEP-19FL-0204	55	Y	F	Thah	Makwanpur	Throat Swab	2019-01-11	Jan	PAHS	2019-01-11	2019-02-12	2019-02-13		Inf A(H1N1)pdm09 pos	SARI		2			34	34
NEP-19FL-0205	5	M	M	Bhattedada	Lalitpur	Throat Swab	2019-01-11	Jan	PAHS	2019-01-11	2019-02-12	2019-02-13		Inf A(H1N1)pdm09 pos	SARI		2			34	34
NEP-19FL-0206	35	Y	F	Lalitpur	Lalitpur	Throat Swab	2019-01-06	Jan	PAHS	2019-01-06	2019-02-12			Negative for Influenza A & B	ILI		1
NEP-19FL-0207	52	Y	M	Mangalbazar	Lalitpur	Throat Swab	2019-01-07	Jan	PAHS	2019-01-07	2019-02-12	2019-02-13		Inf A(H1N1)pdm09 pos	ILI		2			34	35
NEP-19FL-0208	31	Y	F	Lagankhel	Lalitpur	Throat Swab	2019-01-07	Jan	PAHS	2019-01-07	2019-02-12			Negative for Influenza A & B	ILI		2
NEP-19FL-0209	20	Y	M	Bhaktapur	Bhaktapur	Throat Swab	2019-01-10	Jan	PAHS	2019-01-10	2019-02-12	2019-02-13		Inf A(H1N1)pdm09 pos	ILI		2			28	29
NEP-19FL-0210	35	Y	M	Kawasoti	Nawalparasi	Throat Swab	2019-01-10	Jan	PAHS	2019-01-10	2019-02-12			Negative for Influenza A & B	ILI		2
NEP-19FL-0211	3	Y	F	Lalitpur	Lalitpur	Throat Swab	2019-01-11	Jan	PAHS	2019-01-11	2019-02-12			Negative for Influenza A & B	ILI		2
NEP-19FL-0212	5	M	M	Banke	Banke	Throat Swab	2019-01-06	Jan	PAHS	2019-01-06	2019-02-12			Negative for Influenza A & B	SARI		1
NEP-19FL-0213	4	M	F	Kohalpur	Banke	Throat Swab	2019-01-06	Jan	PAHS	2019-01-06	2019-02-12			Negative for Influenza A & B	SARI		1
NEP-19FL-0214	5	Y	M	Kohalpur	Banke	Throat Swab	2019-01-07	Jan	PAHS	2019-01-07	2019-02-12			Negative for Influenza A & B	SARI		2
NEP-19FL-0215	1	Y	M	Baijanth	Banke	Throat Swab	2019-01-08	Jan	PAHS	2019-01-08	2019-02-12			Negative for Influenza A & B	SARI		2
NEP-19FL-0216	4	Y	M	Rajapur	Bardiya	Throat Swab	2019-01-09	Jan	PAHS	2019-01-09	2019-02-12			Negative for Influenza A & B	SARI		2
NEP-19FL-0217	3	Y	F	Chandragadhi	Jhapa	Throat Swab	2019-01-08	Jan	PAHS	2019-02-12	2019-02-12			Negative for Influenza A & B	SARI		2
NEP-19FL-0218	26	Y	F	Gongabu	Kathmandu	Throat Swab	2019-01-13	Jan	Grande Hospital	2019-01-13	2019-01-14	2019-01-15		Inf A(H1N1)pdm09 pos	ILI		2			24	27
NEP-19FL-0219	27	Y	M	Sinamangal	Kathmandu	Throat Swab	2019-01-13	Jan	Grande Hospital	2019-01-13	2019-01-14			Negative for Influenza A & B	ILI		2
NEP-19FL-0221	68	Y	M	Dhading	Dhading	Throat Swab	2019-01-13	Jan	Sahid Memorial	2019-01-13	2019-01-14	2019-01-15		Inf A(H1N1)pdm09 pos	SARI		2			28	34
NEP-19FL-0222	33	Y	F	Balkhu	Kathmandu	Throat Swab	2019-01-13	Jan	NPHL	2019-01-13	2019-01-14	2019-01-15		Inf A(H1N1)pdm09 pos	ILI		2			25	27
NEP-19FL-0223	3	Y	F	Thaiba	Kathmandu	Throat Swab	2019-01-03	Jan	PAHS	2019-01-03	2019-02-13			Negative for Influenza A & B	SARI		1
NEP-19FL-0224	11	M	F	Kusunti	Lalitpur	Throat Swab	2019-01-04	Jan	PAHS	2019-01-04	2019-02-13			Negative for Influenza A & B	SARI		1
NEP-19FL-0225	11	M	F	Kusunti	Lalitpur	Throat Swab	2019-01-04	Jan	PAHS	2019-01-04	2019-03-14			Negative for Influenza A & B	SARI		1
NEP-19FL-0226	30	Y	M	Rajbiraj	Saptari	Throat Swab	2019-01-13	Jan	Teku Hospital	2019-01-13	2019-01-14	2019-01-15		Inf A(H1N1)pdm09 pos	SARI		2			25	28
NEP-19FL-0227	44	Y	M	Syuchatar	Kathmandu	Throat Swab	2019-01-13	Jan	Vayodha Hospital	2019-01-13	2019-01-14	2019-01-15		Inf A(H1N1)pdm09 pos	SARI		2			36	35
NEP-19FL-0228	49	Y	M	Bagdol	Kathmandu	Throat Swab	2019-01-13	Jan	Vayodha Hospital	2019-01-13	2019-01-14	2019-01-15		Inf A(H1N1)pdm09 pos	SARI		2			32	34
NEP-19FL-0229	52	Y	M	Gongabu	Kathmandu	Throat Swab	2019-01-13	Jan	Greencity Hospital	2019-01-13	2019-01-14	2019-01-15		Inf A(H1N1)pdm09 pos	ILI		2			26	28
NEP-19FL-0230	22	Y	F	Baneshwor	Kathmandu	Throat Swab	2019-01-13	Jan	NPHL	2019-01-13	2019-01-14			Negative for Influenza A & B	ILI		2
NEP-19FL-0231	29	Y	F	Hadigaun	Kathmandu	Throat Swab	2019-01-13	Jan		2019-01-13	2019-01-14	2019-01-15		Inf A(H1N1)pdm09 pos	SARI		2			25	28
NEP-19FL-0232	22	Y	M			Throat Swab	2019-01-13	Jan	Nepal Nepal Mediciti	2019-01-13	2019-01-14	2019-01-15		Inf A(H1N1)pdm09 pos	SARI		2			23	25
NEP-19FL-0233	50	Y	F	Basundhara	Kathmandu	Throat Swab	2019-01-13	Jan	Greencity Hospital	2019-01-13	2019-01-14	2019-01-15		Inf A(H1N1)pdm09 pos	SARI		2			20	21
NEP-19FL-0234	61	Y	F	Kathmandu	Kathmandu	Throat Swab	2019-01-13	Jan	Om Hospital	2019-01-13	2019-01-14	2019-01-15		Inf A(H1N1)pdm09 pos	SARI		2			32	34
NEP-19FL-0235	4	Y	F	Imadol	Lalitpur	Throat Swab	2019-01-13	Jan	Kist Hospital	2019-01-13	2019-01-14	2019-01-15		Inf A(H1N1)pdm09 pos	SARI		2			28	31
NEP-19FL-0236	40	Y	F	Kathmandu	Kathmandu	Throat Swab	2019-01-13	Jan	Kathmandu Hospital	2019-01-13	2019-01-14	2019-05-21		Influenza B Victoria	SARI		2			23
NEP-19FL-0237	19	Y	F	Kaski	Kaski	Throat Swab	2019-01-13	Jan	Bir Hospital	2019-01-13	2019-01-14	2019-01-15		Inf A(H1N1)pdm09 pos	ILI		2			25	27
NEP-19FL-0238	7	Y	F	Kamalpokhari	Kathmandu	Throat Swab	2019-01-13	Jan		2019-01-13	2019-01-14	2019-01-15		Inf A(H1N1)pdm09 pos	ILI		2			36	35
NEP-19FL-0239	84	Y	F	Kirtipur	Kathmandu	Throat Swab	2019-01-13	Jan		2019-01-13	2019-01-14	2019-01-15		Inf A(H1N1)pdm09 pos	ILI		2			16	18
NEP-19FL-0240	33	Y	F	Ason	Kathmandu	Throat Swab	2019-01-13	Jan	NPHL	2019-01-13	2019-01-14			Negative for Influenza A & B	SARI		2
NEP-19FL-0241	34	Y	F	Imadol	Lalitpur	Throat Swab	2019-01-13	Jan	NPHL	2019-01-13	2019-01-14	2019-01-15		Inf A(H1N1)pdm09 pos	SARI		2			33	35
NEP-19FL-0242	29	Y	F	Basundhara	Kathmandu	Throat Swab	2019-01-13	Jan	Greencity Hospital	2019-01-13	2019-01-14			Negative for Influenza A & B	SARI		2
NEP-19FL-0243	38	Y	F	Swayambhu	Kathmandu	Throat Swab	2019-01-13	Jan	Manmohan Hospital	2019-01-13	2019-01-14			Inf A(H1N1)pdm09 pos	SARI		2			29	29
NEP-19FL-0244	50	Y	M	Swayambhu	Kathmandu	Throat Swab	2019-01-13	Jan	Manmohan Hospital	2019-01-13	2019-01-15	2019-01-16		Inf A(H1N1)pdm09 pos	SARI		2			33	35
NEP-19FL-0245	9	Y	M	Kapan	Kathmandu	Throat Swab	2019-01-14	Jan	NPHL	2019-01-14	2019-01-15	2019-05-21		Influenza B Yamagata	ILI		3			26
NEP-19FL-0246	17	Y	F	Lalitpur	Lalitpur	Throat Swab	2019-01-14	Jan	NPHL	2019-01-14	2019-01-15	2019-01-16		Inf A(H1N1)pdm09 pos	ILI		3			34	36
NEP-19FL-0247	70	Y	M	Roshi	Kavre	Throat Swab	2019-01-14	Jan	Dhulikhel Hospital	2019-01-14	2019-01-15			Negative for Influenza A & B	ILI		3
NEP-19FL-0248	24	Y	M	Kathmandu	Kathmandu	Throat Swab	2019-01-14	Jan	Model Hospital	2019-01-14	2019-01-15	2019-01-16		Inf A(H1N1)pdm09 pos	SARI		3			25	28
NEP-19FL-0249	29	Y	F	Kathmandu	Kathmandu	Throat Swab	2019-01-14	Jan	Teku Hospital	2019-01-14	2019-01-15	2019-01-16		Inf A(H1N1)pdm09 pos	SARI		3			30	33
NEP-19FL-0250	5	Y	F	Dallu	Kathmandu	Throat Swab	2019-01-14	Jan	NPHL	2019-01-14	2019-01-15			Negative for Influenza A & B	SARI		3
NEP-19FL-0251	24	Y	F	Kirtipur	Kathmandu	Throat Swab	2019-01-14	Jan	Vayodha Hospital	2019-01-14	2019-01-15			Negative for Influenza A & B	SARI		3
NEP-19FL-0252	85	Y	M	Balkhu	Kathmandu	Throat Swab	2019-01-14	Jan	Vayodha Hospital	2019-01-14	2019-01-15			Influenza B Positive	SARI		3			35
NEP-19FL-0253	24	Y	M		Singapore	Throat Swab	2019-01-14	Jan	Vayodha Hospital	2019-01-14	2019-01-15			Negative for Influenza A & B	SARI		3
NEP-19FL-0254	58	Y	M	Dhobighat	Lalitpur	Throat Swab	2019-01-14	Jan	Vayodha Hospital	2019-01-14	2019-01-15	2019-01-16		Influenza A/H3 Positive	SARI		3			28	29
NEP-19FL-0255	56	Y	F	Gyaneshwar	Kathmandu	Throat Swab	2019-01-14	Jan	Om Hospital	2019-01-14	2019-01-15			Inf A(H1N1)pdm09 pos	SARI		3			28	31
NEP-19FL-0256	70	Y	F	Gyaneshwar	Kathmandu	Throat Swab	2019-01-14	Jan	Om Hospital	2019-01-14	2019-01-15			Inf A(H1N1)pdm09 pos	SARI		3			24	26
NEP-19FL-0257	78	Y	M	Kathmandu	Kathmandu	Throat Swab	2019-01-14	Jan	KMC Hospital	2019-01-14	2019-01-15			Negative for Influenza A & B	SARI		3
NEP-19FL-0258	86	Y	M	Lamjung	Lamjung	Throat Swab	2019-01-14	Jan	Chirayu Hospital	2019-01-14	2019-01-15			Negative for Influenza A & B	SARI		3
NEP-19FL-0259	65	Y	F	Kathmandu	Kathmandu	Throat Swab	2019-01-14	Jan	KMC Hospital	2019-01-14	2019-01-15			Negative for Influenza A & B	SARI		3
NEP-19FL-0260	4	Y	F	Kathmandu	Kathmandu	Throat Swab	2019-01-14	Jan		2019-01-14	2019-01-15			Inf A(H1N1)pdm09 pos	SARI		3			32	34
NEP-19FL-0261	32	Y	M	Lokanthali	Bhaktapur	Throat Swab	2019-01-14	Jan	Kist Hospital	2019-01-14	2019-01-15			Negative for Influenza A & B	ILI		3
NEP-19FL-0262	47	Y	F	Imadol	Lalitpur	Throat Swab	2019-01-14	Jan	Kist Hospital	2019-01-14	2019-01-15			Inf A(H1N1)pdm09 pos	ILI		3			31	36
NEP-19FL-0263	72	Y	F	Rajbiraj	Saptari	Throat Swab	2019-01-14	Jan	Police Hospital	2019-01-14	2019-01-15			Negative for Influenza A & B	SARI		3
NEP-19FL-0264	38	Y	M	Kathmandu	Kathmandu	Throat Swab	2019-01-14	Jan	National Hospital	2019-01-14	2019-01-15			Inf A(H1N1)pdm09 pos	SARI		3			25	27
NEP-19FL-0265	55	Y	M	Lalitpur	Lalitpur	Throat Swab	2019-01-15	Jan	Sumeru Hospital	2019-01-15	2019-01-16	2019-01-16		Inf A(H1N1)pdm09 pos	SARI		3			22	24
NEP-19FL-0266	20	Y	F	Kupondole	Lalitpur	Throat Swab	2019-01-15	Jan	Norvic Hospital	2019-01-15	2019-01-16			Negative for Influenza A & B	SARI		3
NEP-19FL-0267	54	Y	F	Lazimpat	Kathmandu	Throat Swab	2019-01-15	Jan	Sumeru Hospital	2019-01-15	2019-01-16	2019-01-17		Inf A(H1N1)pdm09 pos	SARI		3			21	22
NEP-19FL-0268	31	Y	F	Nuwakot	Nuwakot	Throat Swab	2019-01-13	Jan	KMC Hospital	2019-01-13	2019-01-16	2019-01-17		Inf A(H1N1)pdm09 pos	SARI		3			26	26
NEP-19FL-0269	50	Y	F	Bishalbazar	Kathmandu	Throat Swab	2019-01-15	Jan	NPHL	2019-01-15	2019-01-16	2019-01-17		Influenza A/H3 Positive	ILI		3			32	32
NEP-19FL-0270	45	Y	F	Sindhuli	Sindhuli	Throat Swab	2019-01-15	Jan	Teku Hospital	2019-01-15	2019-01-16	2019-01-17		Inf A(H1N1)pdm09 pos	SARI		3			32	32
NEP-19FL-0271	52	Y	M	Kathmandu	Kathmandu	Throat Swab	2019-01-15	Jan	Rajdhani Hospital	2019-01-15	2019-01-16	2019-01-17		Inf A(H1N1)pdm09 pos	SARI		3			36
NEP-19FL-0272	32	Y	M	Lalitpur	Lalitpur	Throat Swab	2019-01-15	Jan	NPHL		2019-01-16	2019-01-17		Inf A(H1N1)pdm09 pos	SARI		3			31	36
NEP-19FL-0273	31	Y	M	Nagarjun	Kathmandu	Throat Swab	2019-01-15	Jan	NPHL	2019-01-15	2019-01-16	2019-01-18		Inf A(H1N1)pdm09 pos	ILI		3			36	38
NEP-19FL-0274	48	Y	F	Bhainsepati	Lalitpur	Throat Swab	2019-01-15	Jan	Vayodha Hospital	2019-01-15	2019-01-16			Negative for Influenza A & B	SARI		3
NEP-19FL-0275	46	Y	M	Lalitpur	Lalitpur	Throat Swab	2019-01-15	Jan	Model Hospital	2019-01-15	2019-01-16			Inf A(H1N1)pdm09 pos	SARI		3
NEP-19FL-0276	29	Y	F	Kupondole	Lalitpur	Throat Swab	2019-01-15	Jan	NPHL		2019-01-16			Inf A(H1N1)pdm09 pos	ILI		3
NEP-19FL-0277	40	Y	M	Kathmandu	Kathmandu	Throat Swab	2019-01-15	Jan	Birendra Sainik	2019-01-15	2019-01-16			Negative for Influenza A & B	SARI		3
NEP-19FL-0278	55	Y	F	Banepa	Kavre	Throat Swab	2019-01-15	Jan	Alka Hospital	2019-01-15	2019-01-16	2019-05-21		Influenza B Positive	SARI		3			35
NEP-19FL-0279	60	Y	F			Throat Swab	2019-01-15	Jan	Venus Hospital	2019-01-15	2019-01-16			Inf A(H1N1)pdm09 pos	SARI		3
NEP-19FL-0280	74	Y	M		Bardiya	Throat Swab	2019-01-14	Jan		2019-01-14	2019-01-16			Negative for Influenza A & B	SARI		3
NEP-19FL-0281	72	Y	M	Lalitpur	Lalitpur	Throat Swab	2019-01-15	Jan	Civil Hospital	2019-01-15	2019-01-16			Inf A(H1N1)pdm09 pos	SARI		3			32
NEP-19FL-0282	60	Y	M	Janakpur	Dhanusha	Throat Swab	2019-01-16	Jan	Kantipur Hospital	2019-01-16	2019-01-16			Negative for Influenza A & B	ILI		3
NEP-19FL-0283	40	Y	F	Kathmandu	Kathmandu	Throat Swab	2019-01-16	Jan	Om Hospital	2019-01-16	2019-01-16			Inf A(H1N1)pdm09 pos	SARI		3			33
NEP-19FL-0284	50	Y	M	Sitale	Dhading	Throat Swab	2019-01-16	Jan	TUTH	2019-01-16	2019-01-16	2019-01-20		Inf A(H1N1)pdm09 pos	SARI		3			32	33
NEP-19FL-0285	15	Y	M	Tripureshwar	Kathmandu	Throat Swab	2019-01-16	Jan	NPHL	2019-01-16	2019-01-16	2019-01-20		Inf A(H1N1)pdm09 pos	ILI		3			26	30
NEP-19FL-0286	51	Y	F	Phutung	Kathmandu	Throat Swab	2019-01-16	Jan	Grande Hospital	2019-01-16	2019-01-16	2019-01-20		Inf A(H1N1)pdm09 pos	ILI		3			32	31
NEP-19FL-0287	51	Y	F	Chabahil	Kathmandu	Throat Swab	2019-01-16	Jan	Greencity Hospital	2019-01-16	2019-01-16	2019-01-20		Inf A(H1N1)pdm09 pos	SARI		3			30	31
NEP-19FL-0288	25	Y	F	Gadhimai	Bara	Throat Swab	2019-01-16	Jan	NPHL	2019-01-16	2019-01-16	2019-01-20		Inf A(H1N1)pdm09 pos	ILI		3			33	35
NEP-19FL-0289	57	Y	M	Dhading	Dhading	Throat Swab	2019-01-16	Jan	NPHL	2019-01-16	2019-01-17	2019-01-20		Inf A(H1N1)pdm09 pos	ILI		3			31	28
NEP-19FL-0290	2	Y	F	Tokha	Kathmandu	Throat Swab	2019-01-14	Jan		2019-01-14	2019-01-17			Negative for Influenza A & B	ILI		3
NEP-19FL-0291	19	Y	F			Throat Swab	2019-01-16	Jan		2019-01-16	2019-01-17	2019-05-21		Influenza B Yamagata	SARI		3			27
NEP-19FL-0293	50	Y	F	Jorpati	Kathmandu	Throat Swab	2019-01-16	Jan		2019-01-16	2019-01-17	2019-01-20		Inf A(H1N1)pdm09 pos	SARI		3			20	23
NEP-19FL-0294	21	Y	M	Lolang	Kathmandu	Throat Swab	2019-01-16	Jan		2019-01-16	2019-01-17	2019-01-20		Inf A(H1N1)pdm09 pos	SARI		3			21	24
NEP-19FL-0295	76	Y	M	Kathmandu	Kathmandu	Throat Swab	2019-01-16	Jan		2019-01-16	2019-01-17	2019-01-20		Inf A(H1N1)pdm09 pos	SARI		3			32	33
NEP-19FL-0296	62	Y	F	Kathmandu	Kathmandu	Throat Swab	2019-01-16	Jan		2019-01-16	2019-01-17			Negative for Influenza A & B	SARI		3
NEP-19FL-0297	54	Y	M	Sanepa	Lalitpur	Throat Swab	2019-01-16	Jan		2019-01-16	2019-01-17			Negative for Influenza A & B	ILI		3
NEP-19FL-0298	65	Y	M	Kirtipur	Kathmandu	Throat Swab	2019-01-16	Jan	Vayodha Hospital	2019-01-16	2019-01-17	2019-01-20		Inf A(H1N1)pdm09 pos	SARI		3			30	32
NEP-19FL-0299	76	Y	M	Kavre	Kavre	Throat Swab	2019-01-16	Jan		2019-01-16	2019-01-17	2019-01-20		Inf A(H1N1)pdm09 pos	SARI		3			26	26
NEP-19FL-0300	25	Y	M	Nuwakot	Nuwakot	Throat Swab	2019-01-16	Jan	Greencity Hospital	2019-01-16	2019-01-17	2019-01-20		Inf A(H1N1)pdm09 pos	SARI		3			22	25
NEP-19FL-0301	40	Y	M	Sitapaila	Kathmandu	Throat Swab	2019-01-16	Jan	Nepal Nepal Mediciti	2019-01-16	2019-01-17	2019-01-20		Influenza A/H3 Positive	SARI		3			31
NEP-19FL-0302	39	Y	M	Butwal	Rupandehi	Throat Swab	2019-01-16	Jan	Nepal Nepal Mediciti	2019-01-16	2019-01-17			Negative for Influenza A & B	SARI		3
NEP-19FL-0303	45	Y	F	Sinamangal	Kathmandu	Throat Swab	2019-01-16	Jan	NPHL	2019-01-16	2019-01-17			Negative for Influenza A & B	ILI		3
NEP-19FL-0304	60	Y	M	Kapilvastu	Kapilvastu	Throat Swab	2019-01-14	Jan		2019-01-14	2019-01-17			Negative for Influenza A & B	ILI		3
NEP-19FL-0305	20	Y	F	Kathmandu	Kathmandu	Throat Swab	2019-01-16	Jan		2019-01-16	2019-01-17	2019-01-20		Inf A(H1N1)pdm09 pos	SARI		3			35	34
NEP-19FL-0306	25	Y	F	Kirtipur	Kathmandu	Throat Swab	2019-01-16	Jan	NPHL	2019-01-16	2019-01-17	2019-01-20		Inf A(H1N1)pdm09 pos	ILI		3			32	34
NEP-19FL-0307	42	Y	F	Pokhara	Kaski	Throat Swab	2019-01-15	Jan		2019-01-15	2019-01-17	2019-01-20		Negative for Influenza A & B	SARI		3
NEP-19FL-0308	23	Y	F	Dakshinkali	Kathmandu	Throat Swab	2019-01-16	Jan		2019-01-16	2019-01-17	2019-01-20		Inf A(H1N1)pdm09 pos	SARI		3			34	34
NEP-19FL-0309	67	Y	M			Throat Swab	2019-01-16	Jan	NPHL	2019-01-16	2019-01-17			Influenza B Positive	ILI		3			31
NEP-19FL-0310	28	Y	M	Imadol	Lalitpur	Throat Swab	2019-01-16	Jan	NPHL	2019-01-16	2019-01-17	2019-01-20		Inf A(H1N1)pdm09 pos	ILI		3			24	28
NEP-19FL-0311	44	Y	F	Imadol	Lalitpur	Throat Swab	2019-01-16	Jan	NPHL	2019-01-16	2019-01-17	2019-01-20		Inf A(H1N1)pdm09 pos	ILI		3			31	24
NEP-19FL-0312	53	Y	M	Kathmandu	Kathmandu	Throat Swab	2019-01-16	Jan		2019-01-16	2019-01-17	2019-01-20		Inf A(H1N1)pdm09 pos	SARI		3			34	35
NEP-19FL-0313	39	Y	F	Malingo	Dolakha	Throat Swab	2019-01-16	Jan		2019-01-16	2019-01-17	2019-05-21		Influenza B Yamagata	ILI		3			29
NEP-19FL-0314	10	M	M	Dhapakhel	Lalitpur	Throat Swab	2019-01-16	Jan		2019-01-16	2019-01-17	2019-01-20		Inf A(H1N1)pdm09 pos	ILI		3				35
NEP-19FL-0315	24	Y	F	Iswarpur	Sarlahi	Throat Swab	2019-01-16	Jan		2019-01-16	2019-01-17			Negative for Influenza A & B	SARI		3
NEP-19FL-0316	32	Y	F	Makwanpur	Makwanpur	Throat Swab	2019-01-16	Jan	Chirayu Hospital	2019-01-16	2019-01-17			Negative for Influenza A & B	ILI		3
NEP-19FL-0317	34	Y	M	Birendranagar	Surkhet	Throat Swab	2019-01-16	Jan	Helping Hands	2019-01-16	2019-01-17			Negative for Influenza A & B	ILI		3
NEP-19FL-0318	55	Y	M	Madhyapur Thimi	Bhaktapur	Throat Swab	2019-01-16	Jan		2019-01-16	2019-01-17			Negative for Influenza A & B	SARI		3
NEP-19FL-0319	57	Y	M	Pokhara	Kaski	Throat Swab	2019-01-15	Jan		2019-01-15	2019-01-17	2019-01-20		Inf A(H1N1)pdm09 pos	SARI		3				36
NEP-19FL-0320	37	Y	F	Lalitpur	Lalitpur	Throat Swab	2019-01-16	Jan			2019-01-17	2019-01-20		Inf A(H1N1)pdm09 pos	SARI		3				24
NEP-19FL-0321	46	Y	M	Kathmandu	Kathmandu	Throat Swab	2019-01-16	Jan		2019-01-16	2019-01-17	2019-01-20		Influenza A/H3 Positive	ILI		3			31	27
NEP-19FL-0322	67	Y	F	Timal	Kavre	Throat Swab	2019-01-16	Jan		2019-01-16	2019-01-17	2019-01-20		Inf A(H1N1)pdm09 pos	SARI		3				36
NEP-19FL-0323	78	Y	F	Baiteshwor	Dolakha	Throat Swab	2019-01-16	Jan		2019-01-16	2019-01-17	2019-01-20		Inf A(H1N1)pdm09 pos	SARI		3
NEP-19FL-0324	51	Y	M	Haripur	Sarlahi	Throat Swab	2019-01-16	Jan		2019-01-16	2019-01-17	2019-01-20		Negative for Influenza A & B	SARI		3
NEP-19FL-0325	45	Y	M	Swayambhu	Kathmandu	Throat Swab	2019-01-16	Jan	Teku Hospital	2019-01-16	2019-01-18			Negative for Influenza A & B	SARI		3
NEP-19FL-0326	50	Y	F	Swayambhu	Kathmandu	Throat Swab	2019-01-16	Jan	Teku Hospital	2019-01-16	2019-01-18	2019-01-20		Inf A(H1N1)pdm09 pos	SARI		3				33
NEP-19FL-0327	42	Y	F	Pepsicola	Kathmandu	Throat Swab	2019-01-16	Jan	Civil Hospital	2019-01-16	2019-01-18	2019-01-20		Inf A(H1N1)pdm09 pos	SARI		3				30
NEP-19FL-0328	45	Y	F	Thapathali	Kathmandu	Throat Swab	2019-01-16	Jan	Norvic Hospital	2019-01-16	2019-01-18	2019-01-20		Inf A(H1N1)pdm09 pos	SARI		3				32
NEP-19FL-0329	48	Y	F	Kalanki	Lalitpur	Throat Swab	2019-01-16	Jan	NPHL	2019-01-16	2019-01-18	2019-01-20		Inf A(H1N1)pdm09 pos	ILI		3				29
NEP-19FL-0330	59	Y	F	Sunkoshi	Sindhupalchowk	Throat Swab	2019-01-17	Jan		2019-01-17	2019-01-18	2019-01-20		Inf A(H1N1)pdm09 pos	SARI		3				28
NEP-19FL-0331	16	Y	M	Lalitpur	Lalitpur	Throat Swab	2019-01-17	Jan	NPHL	2019-01-17	2019-01-18			Negative for Influenza A & B	ILI		3
NEP-19FL-0332	42	Y	M	Gulmi	Gulmi	Throat Swab	2019-01-17	Jan	Grande Hospital	2019-01-17	2019-01-18	2019-01-20		Inf A(H1N1)pdm09 pos	ILI		3				32
NEP-19FL-0333	65	Y	M	Budanilkantha	Kathmandu	Throat Swab	2019-01-16	Jan	Grande Hospital	2019-01-16	2019-01-18	2019-01-20		Inf A(H1N1)pdm09 pos	ILI		3				27
NEP-19FL-0334	28	Y	F	Manamaiju	Kathmandu	Throat Swab	2019-01-16	Jan	Grande Hospital	2019-01-16	2019-01-18			Negative for Influenza A & B	ILI		3
NEP-19FL-0335	38	Y	M	Kathmandu	Kathmandu	Throat Swab	2019-01-16	Jan	Grande Hospital	2019-01-16	2019-01-18	2019-01-20		Inf A(H1N1)pdm09 pos	SARI		3				31
NEP-19FL-0336	65	Y	F	Basundhara	Kathmandu	Throat Swab	2019-01-17	Jan	NPHL	2019-01-17	2019-01-18	2019-01-20		Inf A(H1N1)pdm09 pos	ILI		3				33
NEP-19FL-0337	78	Y	F	Basundhara	Kathmandu	Throat Swab	2019-01-17	Jan		2019-01-17	2019-01-18			Negative for Influenza A & B	SARI		3
NEP-19FL-0338	46	Y	M	Kathmandu	Kathmandu	Throat Swab	2019-01-17	Jan	NPHL	2019-01-17	2019-01-18	2019-05-21		Influenza B Positive	ILI		3			30
NEP-19FL-0339	65	Y	F			Throat Swab	2019-01-17	Jan		2019-01-17	2019-01-18			Negative for Influenza A & B	SARI		3
NEP-19FL-0340	16	Y	M			Throat Swab	2019-01-17	Jan		2019-01-17	2019-01-18			Negative for Influenza A & B	ILI		3
NEP-19FL-0341	24	Y	F	Shivasatari	Jhapa	Throat Swab	2019-01-16	Jan		2019-01-16	2019-01-18	2019-01-20		Inf A(H1N1)pdm09 pos	SARI		3			25	26
NEP-19FL-0342	45	Y	M	Kathmandu	Kathmandu	Throat Swab	2019-01-17	Jan	NPHL	2019-01-17	2019-01-18	2019-01-20		Inf A(H1N1)pdm09 pos	ILI		3			26	29
NEP-19FL-0343	67	Y	M	Bhaktapur	Bhaktapur	Throat Swab	2019-01-17	Jan		2019-01-17	2019-01-18	2019-01-20		Inf A(H1N1)pdm09 pos	SARI		3			25	25
NEP-19FL-0344	35	Y	M	Ramechhap	Ramechhap	Throat Swab	2019-01-16	Jan		2019-01-16	2019-01-18	2019-01-20		Inf A(H1N1)pdm09 pos	SARI		3			32	31
NEP-19FL-0345	41	Y	M	Budanilkantha	Kathmandu	Throat Swab	2019-01-17	Jan		2019-01-17	2019-01-18	2019-01-20		Inf A(H1N1)pdm09 pos	SARI		3			33	33
NEP-19FL-0346	55	Y	M	Kathmandu	Kathmandu	Throat Swab	2019-01-17	Jan		2019-01-17	2019-01-18			Negative for Influenza A & B	ILI		3
NEP-19FL-0347	77	Y	F	Chabahil	Kathmandu	Throat Swab	2019-01-17	Jan	Helping Hands	2019-01-17	2019-01-18			Negative for Influenza A & B	SARI		3
NEP-19FL-0348	32	Y	F	Chabahil	Kathmandu	Throat Swab	2019-01-17	Jan	NPHL	2019-01-17	2019-01-18	2019-01-20		Inf A(H1N1)pdm09 pos	ILI		3			23	23
NEP-19FL-0349	58	Y	F	Lalitpur	Lalitpur	Throat Swab	2019-01-17	Jan	B&B Hospital	2019-01-17	2019-01-18	2019-01-20		Inf A(H1N1)pdm09 pos	SARI		3			33
NEP-19FL-0350	9	Y	M	Kathmandu	Kathmandu	Throat Swab	2019-01-17	Jan	Ishan Hospital	2019-01-17	2019-01-18	2019-01-20		Inf A(H1N1)pdm09 pos	SARI		3			33	31
NEP-19FL-0351	50	Y	M	Kathmandu	Kathmandu	Throat Swab	2019-01-17	Jan	Blue Cross Hospital	2019-01-17	2019-01-18	2019-01-20		Inf A(H1N1)pdm09 pos	ILI		3			32	32
NEP-19FL-0352	64	Y	F	Kavre	Kavre	Throat Swab	2019-01-17	Jan	Greencity Hospital	2019-01-17	2019-01-18			Negative for Influenza A & B	SARI		3
NEP-19FL-0353	32	Y	M	Paderi	Arghakhanchi	Throat Swab	2019-01-17	Jan	Greencity Hospital	2019-01-17	2019-01-18	2019-01-20		Inf A(H1N1)pdm09 pos	SARI		3			21	24
NEP-19FL-0354	38	Y	M	Sunapati	Ramechhap	Throat Swab	2019-01-17	Jan	Kathmandu Hospital	2019-01-17	2019-01-18	2019-01-20		Inf A(H1N1)pdm09 pos	SARI		3			24	25
NEP-19FL-0355	55	Y	M	Pepsicola	Kathmandu	Throat Swab	2019-01-17	Jan	NPHL	2019-01-17	2019-01-18			Negative for Influenza A & B	ILI		3
NEP-19FL-0356	43	Y	M	Kathmandu	Kathmandu	Throat Swab	2019-01-17	Jan	NPHL	2019-01-17	2019-01-18	2019-01-20		Inf A(H1N1)pdm09 pos	ILI		3			22	23
NEP-19FL-0357	24	Y	M	Kausaltar	Kathmandu	Throat Swab	2019-01-17	Jan	NPHL	2019-01-17	2019-01-18			Negative for Influenza A & B	ILI		3
NEP-19FL-0358	65	Y	M	Sinamangal	Kathmandu	Throat Swab	2019-01-17	Jan	Om Hospital	2019-01-17	2019-01-18			Negative for Influenza A & B	SARI		3
NEP-19FL-0359	21	Y	M	Dillibazar	Kathmandu	Throat Swab	2019-01-17	Jan		2019-01-17	2019-01-18	2019-01-20		Inf A(H1N1)pdm09 pos	ILI		3			33	33
NEP-19FL-0360	84	Y	F	Kathmandu	Kathmandu	Throat Swab	2019-01-17	Jan		2019-01-17	2019-01-18			Negative for Influenza A & B	ILI		3
NEP-19FL-0361	69	Y	F	Kathmandu	Kathmandu	Throat Swab	2019-01-17	Jan		2019-01-17	2019-01-20			Negative for Influenza A & B	SARI		3
NEP-19FL-0362	65	Y	M	Maharajgunj	Kathmandu	Throat Swab	2019-01-17	Jan	Chirayu Hospital		2019-01-20	2019-01-21		Inf A(H1N1)pdm09 pos	SARI		3			34	32
NEP-19FL-0363	25	Y	F	Mushikot	Rukum	Throat Swab	2019-01-18	Jan		2019-01-18	2019-01-20	2019-01-21		Inf A(H1N1)pdm09 pos	SARI		3			26	26
NEP-19FL-0364	93	Y	F	Soltimode	Kathmandu	Throat Swab	2019-01-18	Jan		2019-01-18	2019-01-20			Negative for Influenza A & B	ILI		3
NEP-19FL-0365	35	Y	M	Biratnagar	Morang	Throat Swab	2019-01-18	Jan		2019-01-18	2019-01-20	2019-01-21		Inf A(H1N1)pdm09 pos	SARI		3			32	31
NEP-19FL-0366	47	Y	F	Kathmandu	Kathmandu	Throat Swab	2019-01-18	Jan		2019-01-18	2019-01-20	2019-01-20		Inf A(H1N1)pdm09 pos	SARI		3			23
NEP-19FL-0367	50	Y	F	Dhading	Dhading	Throat Swab	2019-01-18	Jan		2019-01-18	2019-01-20	2019-01-21		Inf A(H1N1)pdm09 pos	ILI		3			26	26
NEP-19FL-0368	18	Y	F	Kathmandu	Kathmandu	Throat Swab	2019-01-18	Jan		2019-01-18	2019-01-20	2019-01-21		Inf A(H1N1)pdm09 pos	ILI		3			27	27
NEP-19FL-0369	15	Y	F	Satdobato	Lalitpur	Throat Swab	2019-01-18	Jan		2019-01-18	2019-01-20	2019-01-21		Inf A(H1N1)pdm09 pos	ILI		3			30	30
NEP-19FL-0370	25	Y	F	Kathmandu	Kathmandu	Throat Swab	2019-01-18	Jan		2019-01-18	2019-01-20	2019-01-21		Inf A(H1N1)pdm09 pos	ILI		3			22	21
NEP-19FL-0371	35	Y	M	Imadol	Lalitpur	Throat Swab	2019-01-18	Jan		2019-01-18	2019-01-20	2019-01-21		Inf A(H1N1)pdm09 pos	SARI		3			22	22
NEP-19FL-0372	95	Y	F	Gothathar	Bhaktapur	Throat Swab	2019-01-18	Jan	KMC Hospital	2019-01-18	2019-01-20	2019-01-21		Inf A(H1N1)pdm09 pos	SARI		3			35	34
NEP-19FL-0373	29	Y	F	Kathmandu	Kathmandu	Throat Swab	2019-01-18	Jan		2019-01-18	2019-01-20	2019-01-21		Inf A(H1N1)pdm09 pos	ILI		3			27	27
NEP-19FL-0374	9	Y	F	Kathmandu	Kathmandu	Throat Swab	2019-01-18	Jan		2019-01-18	2019-01-20			Negative for Influenza A & B	ILI		3
NEP-19FL-0375	26	Y	M	Rupakot	Tanahu	Throat Swab	2019-01-18	Jan		2019-01-18	2019-01-20	2019-01-21		Inf A(H1N1)pdm09 pos	ILI		3			28	26
NEP-19FL-0376	32	Y	F	Kathmandu	Kathmandu	Throat Swab	2019-01-18	Jan	Venus Hospital	2019-01-18	2019-01-20	2019-01-21		Inf A(H1N1)pdm09 pos	ILI		3			34	32
NEP-19FL-0377	68	Y	M	Dhapakhel	Lalitpur	Throat Swab	2019-01-18	Jan	Sumeru Hospital	2019-01-18	2019-01-20	2019-01-21		Inf A(H1N1)pdm09 pos	ILI		3			37	34
NEP-19FL-0378	37	Y	M	Pepsicola	Kathmandu	Throat Swab	2019-01-18	Jan		2019-01-18	2019-01-20	2019-01-21		Inf A(H1N1)pdm09 pos	ILI		3			36	32
NEP-19FL-0379	55	Y	M	Jorpati	Kathmandu	Throat Swab	2019-01-18	Jan	NMC Hospital	2019-01-18	2019-01-20			Negative for Influenza A & B	SARI		3
NEP-19FL-0380	50	Y	M	Putalisadak	Kathmandu	Throat Swab	2019-01-18	Jan	Himal Hospital	2019-01-18	2019-01-20	2019-01-21		Inf A(H1N1)pdm09 pos	SARI		3			29	28
NEP-19FL-0381	53	Y	M	Samakhushi	Kathmandu	Throat Swab	2019-01-19	Jan	HAMS	2019-01-19	2019-01-21			Negative for Influenza A & B	SARI		3
NEP-19FL-0382	26	Y	F	Pikhel	Bhaktapur	Throat Swab	2019-01-19	Jan	HAMS	2019-01-19	2019-01-21	2019-01-22		Inf A(H1N1)pdm09 pos	SARI		3			31
NEP-19FL-0384	30	Y	M	Imadol	Lalitpur	Throat Swab	2019-01-18	Jan	NPHL	2019-01-18	2019-01-21	2019-01-22		Inf A(H1N1)pdm09 pos	ILI		3			26
NEP-19FL-0385	11	Y	M	Thimi	Bhaktapur	Throat Swab	2019-01-18	Jan	Greencity Hospital	2019-01-18	2019-01-21	2019-01-22		Negative for Influenza A & B	SARI		3
NEP-19FL-0386	62	Y	F	Paderi	Arghakhanchi	Throat Swab	2019-01-18	Jan		2019-01-18	2019-01-21	2019-01-22		Negative for Influenza A & B	ILI		3
NEP-19FL-0387	70	Y	F	Kathmandu	Kathmandu	Throat Swab	2019-01-18	Jan		2019-01-18	2019-01-21			Influenza B Positive	SARI		3			27
NEP-19FL-0388	56	Y	F	Tokha	Kathmandu	Throat Swab	2019-01-18	Jan	Greencity Hospital	2019-01-18	2019-01-21	2019-05-21		Influenza B Positive	SARI		3			31
NEP-19FL-0389	29	Y	M	Kathmandu	Rukum	Throat Swab	2019-01-18	Jan	Norvic Hospital	2019-01-18	2019-01-21	2019-01-22		Inf A(H1N1)pdm09 pos	SARI		3			22	26
NEP-19FL-0390	30	Y	F	Homtang	Bhojpur	Throat Swab	2019-01-18	Jan	KMC Hospital	2019-01-18	2019-01-21			Negative for Influenza A & B	ILI		3
NEP-19FL-0391	5	Y	M	Galchhi	Dhading	Throat Swab	2019-01-18	Jan	International Friendship Children Hospital	2019-01-18	2019-01-21	2019-01-22		Inf A(H1N1)pdm09 pos	SARI		3			26	30
NEP-19FL-0392	53	Y	F	Raniban	Kathmandu	Throat Swab	2019-01-18	Jan	Manmohan Hospital	2019-01-18	2019-01-21	2019-01-22		Inf A(H1N1)pdm09 pos	SARI		3			30	32
NEP-19FL-0393	44	Y	M	Swayambhu	Kathmandu	Throat Swab	2019-01-18	Jan	Manmohan Hospital	2019-01-18	2019-01-21	2019-01-22		Negative for Influenza A & B	SARI		3
NEP-19FL-0394	55	Y	F	Kirtipur	Kathmandu	Throat Swab	2019-01-20	Jan	Alka Hospital	2019-01-20	2019-01-21	2019-01-22		Inf A(H1N1)pdm09 pos	SARI		3			30	33
NEP-19FL-0395	42	Y	M	Mulpani	Kathmandu	Throat Swab	2019-01-21	Jan	NPHL	2019-01-21	2019-01-21	2019-01-22		Inf A(H1N1)pdm09 pos	ILI		4			28	30
NEP-19FL-0396	23	Y	M	Jhapa	Jhapa	Throat Swab	2019-01-20	Jan		2019-01-20	2019-01-21	2019-01-22		Inf A(H1N1)pdm09 pos	ILI		4			31	33
NEP-19FL-0397	41	Y	M	Dhunibesi	Dhading	Throat Swab	2019-01-20	Jan		2019-01-20	2019-01-21	2019-01-22		Inf A(H1N1)pdm09 pos	SARI		4			34	36
NEP-19FL-0398	55	Y	F	Lalitpur	Lalitpur	Throat Swab	2019-01-20	Jan		2019-01-20	2019-01-21	2019-05-21		Influenza B Positive	SARI		4			34
NEP-19FL-0399	45	Y	M	Nuwakot	Nuwakot	Throat Swab	2019-01-20	Jan		2019-01-20	2019-01-21	2019-01-22		Inf A(H1N1)pdm09 pos	SARI		4			33	34
NEP-19FL-0400	61	Y	M	Sitapur	Arghakhanchi	Throat Swab	2019-01-20	Jan		2019-01-20	2019-01-21	2019-01-22		Inf A(H1N1)pdm09 pos	SARI		4			23	27
NEP-19FL-0401	17	Y	M	Beni	Myagdi	Throat Swab	2019-01-20	Jan		2019-01-20	2019-01-21	2019-01-22		Inf A(H1N1)pdm09 pos	SARI		4			28	30
NEP-19FL-0402	70	Y	M	Okharpauwa	Nuwakot	Throat Swab	2019-01-20	Jan		2019-01-20	2019-01-21			Negative for Influenza A & B	SARI		4
NEP-19FL-0403	48	Y	F	Gongabu	Kathmandu	Throat Swab	2019-01-20	Jan	Grande Hospital	2019-01-20	2019-01-21	2019-01-22		Inf A(H1N1)pdm09 pos	ILI		4			31	37
NEP-19FL-0404	39	Y	F	Dillibazar	Kathmandu	Throat Swab	2019-01-20	Jan		2019-01-20	2019-01-21			Negative for Influenza A & B	SARI		4
NEP-19FL-0405	49	Y	M	Imadol	Lalitpur	Throat Swab	2019-01-20	Jan	Star Hospital	2019-01-20	2019-01-21	2019-01-22		Inf A(H1N1)pdm09 pos	SARI		4			34	37
NEP-19FL-0406	30	Y	M		Udaypur	Throat Swab	2019-01-20	Jan		2019-01-20	2019-01-21	2019-01-22		Inf A(H1N1)pdm09 pos	SARI		4			35	37
NEP-19FL-0407	57	Y	M	Malekhu	Dhading	Throat Swab	2019-01-20	Jan	Vayodha Hospital	2019-01-20	2019-01-21	2019-05-21		Influenza B Yamagata	SARI		4			30
NEP-19FL-0408	31	Y	F	Bansthali	Kathmandu	Throat Swab	2019-01-20	Jan	Vayodha Hospital	2019-01-20	2019-01-21			Negative for Influenza A & B	SARI		4
NEP-19FL-0409	50	Y	F	Pokhara	Kaski	Throat Swab	2019-01-20	Jan	NPHL	2019-01-20	2019-01-21			Negative for Influenza A & B	ILI		4
NEP-19FL-0411	55	Y	F	Thakre	Dhading	Throat Swab	2019-01-20	Jan	Teku Hospital	2019-01-20	2019-01-21	2019-01-22		Negative for Influenza A & B	ILI		4
NEP-19FL-0412	48	Y	M	Kathmandu	Kathmandu	Throat Swab	2019-01-20	Jan	NPHL	2019-01-20	2019-01-22	2019-05-21		Influenza B Yamagata	ILI		4			33
NEP-19FL-0413	57	Y	F	Golfutar	Kathmandu	Throat Swab	2019-01-20	Jan	Chirayu Hospital	2019-01-20	2019-01-22			Inf A(H1N1)pdm09 pos	SARI		4			31	33
NEP-19FL-0414	45	Y	F	Sudebani	Nuwakot	Throat Swab	2019-01-20	Jan	Nepal National Hospital	2019-01-20	2019-01-22			Inf A(H1N1)pdm09 pos	SARI		4			24	28
NEP-19FL-0415	69	Y	M	Pharping	Kathmandu	Throat Swab	2019-01-20	Jan	Kist Hospital	2019-01-20	2019-01-22			Negative for Influenza A & B	ILI		4
NEP-19FL-0416	74	Y	M	Jadibuti	Bhaktapur	Throat Swab	2019-01-20	Jan	Kist Hospital	2019-01-20	2019-01-22			Inf A(H1N1)pdm09 pos	SARI		4			23	26
NEP-19FL-0417	33	Y	F	Lagankhel	Lalitpur	Throat Swab	2019-01-20	Jan	Kist Hospital	2019-01-20	2019-01-22			Inf A(H1N1)pdm09 pos	SARI		4			27	28
NEP-19FL-0418	58	Y	F	Dhapakhel	Lalitpur	Throat Swab	2019-01-20	Jan	Ganesh Man Hospital	2019-01-20	2019-01-22			Inf A(H1N1)pdm09 pos	SARI		4			23	30
NEP-19FL-0419	65	Y	F			Throat Swab	2019-01-20	Jan	Sumeru Hospital	2019-01-20	2019-01-22			Inf A(H1N1)pdm09 pos	SARI		4			24	27
NEP-19FL-0420	30	Y	F	Kathmandu	Kathmandu	Throat Swab	2019-01-20	Jan	NPHL	2019-01-20	2019-01-22			Inf A(H1N1)pdm09 pos	ILI		4			29	32
NEP-19FL-0421	45	Y	F	Sitapaila	Kathmandu	Throat Swab	2019-01-20	Jan	Nepal Nepal Mediciti	2019-01-20	2019-01-22			Negative for Influenza A & B	SARI		4
NEP-19FL-0422	14	Y	M	Lalitpur	Lalitpur	Throat Swab	2019-01-17	Jan	Nepal Nepal Mediciti	2019-01-17	2019-01-22			Inf A(H1N1)pdm09 pos	SARI		3			28	31
NEP-19FL-0425	29	Y	F			Throat Swab	2019-01-18	Jan	Nepal Nepal Mediciti	2019-01-18	2019-01-22			Inf A(H1N1)pdm09 pos	SARI		3			34	37
NEP-19FL-0426	46	Y	M	Nuwakot	Nuwakot	Throat Swab	2019-01-20	Jan	Greencity Hospital	2019-01-20	2019-01-22			Inf A(H1N1)pdm09 pos	SARI		3			29	32
NEP-19FL-0427	30	Y	F	Kathmandu	Kathmandu	Throat Swab	2019-01-20	Jan	NPHL	2019-01-20	2019-01-22			Inf A(H1N1)pdm09 pos	ILI		3			35	37
NEP-19FL-0428	36	Y	F	Kathmandu	Kathmandu	Throat Swab	2019-01-18	Jan	HAMS	2019-01-18	2019-01-22			Inf A(H1N1)pdm09 pos	SARI		3			21	25
NEP-19FL-0429	69	Y	F	Kathmandu	Kathmandu	Throat Swab	2019-01-19	Jan	HAMS	2019-01-19	2019-01-22			Inf A(H1N1)pdm09 pos	ILI		3			26	30
NEP-19FL-0430	31	Y	M	Dhapakhel	Lalitpur	Throat Swab	2019-01-19	Jan	HAMS	2019-01-19	2019-01-22			Inf A(H1N1)pdm09 pos	SARI		3			22	25
NEP-19FL-0431	20	Y	F			Throat Swab	2019-01-20	Jan	NPHL	2019-01-20	2019-01-21	2019-01-22		Inf A(H1N1)pdm09 pos	ILI		3			27
NEP-19FL-0432	3	Y	M			Throat Swab	2019-01-20	Jan		2019-01-20	2019-01-22			Negative for Influenza A & B	ILI		3
NEP-19FL-0433	33	Y	F	Banepa	Kavre	Throat Swab	2019-01-20	Jan		2019-01-20	2019-01-22			Negative for Influenza A & B	ILI		3
NEP-19FL-0434	66	Y	M			Throat Swab	2019-01-20	Jan		2019-01-20	2019-01-22			Inf A(H1N1)pdm09 pos	SARI		3				27
NEP-19FL-0435	28	Y	F	Bhaktapur	Bhaktapur	Throat Swab	2019-01-21	Jan	NPHL	2019-01-21	2019-01-22			Negative for Influenza A & B	ILI		4
NEP-19FL-0436	23	Y	F	Kalanki	Kathmandu	Throat Swab	2019-01-21	Jan		2019-01-21	2019-01-22			Negative for Influenza A & B	ILI		4
NEP-19FL-0437	80	Y	M	Biruwa	Bhaktapur	Throat Swab	2019-01-13	Jan	PAHS	2019-01-13	2019-02-13	2019-02-19		Inf A(H1N1)pdm09 pos	SARI		2
NEP-19FL-0438	69	Y	M	Kusunti	Lalitpur	Throat Swab	2019-01-16	Jan	PAHS	2019-01-16	2019-02-13			Negative for Influenza A & B	SARI		3
NEP-19FL-0439	1	Y	F	Thaiba	Lalitpur	Throat Swab	2019-01-17	Jan	PAHS	2019-01-17	2019-03-14	2019-03-14		Inf A(H1N1)pdm09 pos	SARI		3
NEP-19FL-0440	2	Y	M	Sanepa	Lalitpur	Throat Swab	2019-01-17	Jan	PAHS	2019-01-17	2019-02-13			Negative for Influenza A & B	SARI		3
NEP-19FL-0441	78	Y	M	Harisiddhi	Lalitpur	Throat Swab	2019-01-17	Jan	PAHS	2019-01-17	2019-02-13			Negative for Influenza A & B	SARI		3
NEP-19FL-0442	53	Y	M	Swayambhu	Kathmandu	Throat Swab	2019-01-17	Jan	PAHS	2019-01-17	2019-02-13			Negative for Influenza A & B	SARI		3
NEP-19FL-0443	6	Y	M	Gongabu	Kathmandu	Throat Swab	2019-01-17	Jan	PAHS	2019-01-17	2019-02-13	2019-05-21		Influenza B Yamagata	SARI		3			24
NEP-19FL-0444	27	Y	M	Kalimati	Kathmandu	Throat Swab	2019-01-13	Jan	PAHS	2019-01-13	2019-02-13			Negative for Influenza A & B	ILI		3
NEP-19FL-0445	36	Y	M	Mahalaxmi	Lalitpur	Throat Swab	2019-01-13	Jan	PAHS	2019-01-13	2019-02-13	2019-02-25		Inf A(H1N1)pdm09 pos	ILI		3
NEP-19FL-0446	64	Y	M	Kusunti	Lalitpur	Throat Swab	2019-01-13	Jan	PAHS	2019-01-13	2019-02-13			Negative for Influenza A & B	ILI		3
NEP-19FL-0448	29	Y	M	Lalitpur	Lalitpur	Throat Swab	2019-01-15	Jan	PAHS		2019-02-13	2019-02-26		Inf A(H1N1)pdm09 pos	ILI		3
NEP-19FL-0449	22	Y	M	Lalitpur	Lalitpur	Throat Swab	2019-01-15	Jan	PAHS	2019-01-15	2019-02-13			Negative for Influenza A & B	ILI		3
NEP-19FL-0450	9	M	F	Lalitpur	Lalitpur	Throat Swab	2019-01-15	Jan	PAHS	2019-01-15	2019-02-13			Negative for Influenza A & B	ILI		3
NEP-19FL-0451	26	Y	M	Gatthaghar	Bhaktapur	Throat Swab	2019-01-15	Jan	PAHS	2019-01-15	2019-02-13			Negative for Influenza A & B	ILI		3
NEP-19FL-0452	24	Y	F	Bhainsepati	Lalitpur	Throat Swab	2019-01-15	Jan	PAHS	2019-01-15	2019-02-13	2019-05-21		Influenza B Positive	ILI		3			33
NEP-19FL-0453	38	Y	F	Gabahal	Lalitpur	Throat Swab	2019-01-16	Jan	PAHS	2019-01-16	2019-02-13			Negative for Influenza A & B	ILI		3
NEP-19FL-0454	57	Y	M	Kalanki	Kathmandu	Throat Swab	2019-01-17	Jan	PAHS	2019-01-17	2019-02-13			Negative for Influenza A & B	ILI		3
NEP-19FL-0455	32	Y	F	Godawari	Lalitpur	Throat Swab	2019-01-17	Jan	PAHS	2019-01-17	2019-02-13			Negative for Influenza A & B	ILI		3
NEP-19FL-0456	17	Y	F	Siddhipur	Lalitpur	Throat Swab	2019-01-17	Jan	PAHS	2019-01-17	2019-02-13			Negative for Influenza A & B	ILI		3
NEP-19FL-0457	52	Y	M	Kathmandu	Kathmandu	Throat Swab	2019-01-19	Jan	PAHS	2019-01-19	2019-02-13	2019-02-26		Inf A(H1N1)pdm09 pos	ILI		3			24
NEP-19FL-0458	1	Y	F	Mushikot	Rukum	Throat Swab	2019-01-11	Jan	PAHS	2019-01-11	2019-02-13			Negative for Influenza A & B	SARI		3
NEP-19FL-0459	6	M	M	Bardiya	Bardiya	Throat Swab	2019-01-13	Jan	PAHS	2019-01-13	2019-02-13			Negative for Influenza A & B	SARI		3
NEP-19FL-0460	36	Y	M	Malatikot	Achham	Throat Swab	2019-01-13	Jan	PAHS	2019-01-13	2019-02-13			Negative for Influenza A & B	SARI		3
NEP-19FL-0461	11	M	F	Bajanath	Banke	Throat Swab	2019-01-16	Jan	PAHS	2019-01-16	2019-02-13			Negative for Influenza A & B	SARI		3
NEP-19FL-0462	65	Y	F	Darma	Salyan	Throat Swab	2019-01-16	Jan	PAHS	2019-01-16	2019-02-13			Negative for Influenza A & B	SARI		3
NEP-19FL-0463	55	Y	F	Bhadrapur	Jhapa	Throat Swab	2019-01-16	Jan	PAHS	2019-01-16	2019-02-13			Negative for Influenza A & B	SARI		3
NEP-19FL-0465	40	Y	F	Kathmandu	Kathmandu	Throat Swab	2019-01-21	Jan	NPHL	2019-01-21	2019-01-22			Negative for Influenza A & B	SARI		4
NEP-19FL-0466	22	Y	M	Sarlahi	Sarlahi	Throat Swab	2019-01-21	Jan	Chirayu Hospital	2019-01-21	2019-01-22			Influenza B Victoria	SARI		4			22
NEP-19FL-0467	54	Y	F	Dhobighat	Lalitpur	Throat Swab	2019-01-21	Jan	NPHL	2019-01-21	2019-01-22			Negative for Influenza A & B	ILI		4
NEP-19FL-0468	66	Y	F	Makwanpur	Makwanpur	Throat Swab	2019-01-21	Jan	NPHL	2019-01-21	2019-01-22			Influenza B Positive	ILI		4			33
NEP-19FL-0469	53	Y	M	Lalitpur	Kathmandu	Throat Swab	2019-01-20	Jan		2019-01-20	2019-01-22	2019-01-23		Inf A(H1N1)pdm09 pos	SARI		4			24	24
NEP-19FL-0470	63	Y	F	Bansbari	Kathmandu	Throat Swab	2019-01-20	Jan	Om Hospital	2019-01-20	2019-01-22	2019-01-23		Inf A(H1N1)pdm09 pos	SARI		4			30	310
NEP-19FL-0471	49	Y	M	Kathmandu	Kathmandu	Throat Swab	2019-01-21	Jan	Suvekchya Hospital	2019-01-21	2019-01-22			Negative for Influenza A & B	SARI		4
NEP-19FL-0472	23	Y	M	Dhanusha	Dhanusha	Throat Swab	2019-01-21	Jan		2019-01-21	2019-01-22	2019-01-23		Inf A(H1N1)pdm09 pos	SARI		4			29	37
NEP-19FL-0473	28	Y	F	Kathmandu	Kathmandu	Throat Swab	2019-01-21	Jan	NPHL	2019-01-21	2019-01-22			Negative for Influenza A & B	ILI		4
NEP-19FL-0474	28	Y	M	Kathmandu	Kathmandu	Throat Swab	2019-01-21	Jan	Greencity Hospital	2019-01-21	2019-01-23			Inf A(H1N1)pdm09 pos	ILI		4			26	24
NEP-19FL-0475	35	Y	F			Throat Swab	2019-01-21	Jan		2019-01-21	2019-01-23			Inf A(H1N1)pdm09 pos	ILI		4			22	27
NEP-19FL-0476	49	Y	M	Lele	Lalitpur	Throat Swab	2019-01-21	Jan	Alka Hospital	2019-01-21	2019-01-23			Inf A(H1N1)pdm09 pos	SARI		4			35	34
NEP-19FL-0477	7	Y	F	Janakpur	Dhanusha	Throat Swab	2019-01-21	Jan		2019-01-21	2019-01-23			Inf A(H1N1)pdm09 pos	SARI		4			35	32
NEP-19FL-0478	86	Y	F	Koteshwar	Kathmandu	Throat Swab	2019-01-21	Jan	PAHS	2019-01-21	2019-01-23			Inf A(H1N1)pdm09 pos	SARI		4			27	29
NEP-19FL-0479	25	Y	F	Lalitpur	Lalitpur	Throat Swab	2019-01-21	Jan	PAHS	2019-01-21	2019-01-23			Negative for Influenza A & B	ILI		4
NEP-19FL-0480	62	Y	M		Kathmandu	Throat Swab	2019-01-21	Jan	KMC Hospital	2019-01-21	2019-01-23			Inf A(H1N1)pdm09 pos	SARI		4			29	29
NEP-19FL-0481	65	Y	F	Tripurasundari	Sindhupalchowk	Throat Swab	2019-01-21	Jan	Annapurna Nursing	2019-01-21	2019-01-23			Negative for Influenza A & B	SARI		4
NEP-19FL-0482	47	Y	M	Rasuwa	Rasuwa	Throat Swab	2019-01-21	Jan		2019-01-21	2019-01-23			Negative for Influenza A & B	SARI		4
NEP-19FL-0483	60	Y	M	Parsa	Parsa	Throat Swab	2019-01-21	Jan		2019-01-21	2019-01-23			Negative for Influenza A & B	SARI		4
NEP-19FL-0484	76	Y	F	Kathmandu	Kathmandu	Throat Swab	2019-01-21	Jan	Venus Hospital	2019-01-21	2019-01-23			Inf A(H1N1)pdm09 pos	SARI		4			32	31
NEP-19FL-0485	40	Y	F	Kathmandu	Kathmandu	Throat Swab	2019-01-21	Jan	NMC Hospital	2019-01-21	2019-01-23			Negative for Influenza A & B	ILI		4
NEP-19FL-0486	51	Y	F	Okharpauwa	Nuwakot	Throat Swab	2019-01-21	Jan	Greencity Hospital	2019-01-21	2019-01-23			Negative for Influenza A & B	SARI		4
NEP-19FL-0487	30	Y	F	Kirtipur	Kathmandu	Throat Swab	2019-01-21	Jan	Star Hospital	2019-01-21	2019-01-23			Negative for Influenza A & B	SARI		4
NEP-19FL-0488	63	Y	M	Balaju	Kathmandu	Throat Swab	2019-01-21	Jan	Chirayu Hospital	2019-01-21	2019-01-23			Negative for Influenza A & B	SARI		4
NEP-19FL-0489	28	Y	M	Kathmandu	Kathmandu	Throat Swab	2019-01-21	Jan	Greencity Hospital	2019-01-21	2019-01-23			Negative for Influenza A & B	SARI		4
NEP-19FL-0490	27	Y	F			Throat Swab	2019-01-21	Jan	Greencity Hospital	2019-01-21	2019-01-23			Inf A(H1N1)pdm09 pos	SARI		4			26	28
NEP-19FL-0491	8	Y	F	Baneswar	Kathmandu	Throat Swab	2019-01-21	Jan	Norvic Hospital	2019-01-21	2019-01-23			Negative for Influenza A & B	SARI		4
NEP-19FL-0492	30	Y	M	Kathmandu	Kathmandu	Throat Swab	2019-01-21	Jan	Norvic Hospital	2019-01-21	2019-01-23			Inf A(H1N1)pdm09 pos	SARI		4			25	25
NEP-19FL-0493	68	Y	M	Kathmandu	Kathmandu	Throat Swab	2019-01-21	Jan	Greencity Hospital	2019-01-21	2019-01-23			Negative for Influenza A & B	SARI		4
NEP-19FL-0494	25	Y	F	Makwanpur	Makwanpur	Throat Swab	2019-01-21	Jan	Kist Hospital	2019-01-21	2019-01-23			Negative for Influenza A & B	ILI		4
NEP-19FL-0496	27	Y	M	Gatthaghar	Bhaktapur	Throat Swab	2019-01-21	Jan		2019-01-21	2019-01-23			Negative for Influenza A & B	SARI		4
NEP-19FL-0497	41	Y	F	Pulchowk	Lalitpur	Throat Swab	2019-01-21	Jan	Alka Hospital	2019-01-21	2019-01-23			Inf A(H1N1)pdm09 pos	SARI		4			23	24
NEP-19FL-0498	36	Y	F	Bhimeshwar	Dolakha	Throat Swab	2019-01-21	Jan	Nepal Nepal Mediciti	2019-01-21	2019-01-23			Negative for Influenza A & B	SARI		4
NEP-19FL-0500	70	Y	F	Salyan	Salyan	Throat Swab	2019-01-21	Jan	Om Hospital	2019-01-21	2019-01-23			Inf A(H1N1)pdm09 pos	SARI		4			20	21
NEP-19FL-0501	24	Y	F			Throat Swab	2019-01-21	Jan		2019-01-21	2019-01-23			Influenza B Positive	ILI		4			31
NEP-19FL-0502	83	Y	M	Kathmandu	Kathmandu	Throat Swab	2019-01-21	Jan		2019-01-21	2019-01-23			Negative for Influenza A & B	ILI		4
NEP-19FL-0503	51	Y	M	Kathmandu	Kathmandu	Throat Swab	2019-01-20	Jan		2019-01-20	2019-01-23			Negative for Influenza A & B	ILI		3
NEP-19FL-0504	79	Y	F	Kathmandu	Kathmandu	Throat Swab	2019-01-21	Jan		2019-01-21	2019-01-23			Inf A(H1N1)pdm09 pos	SARI		4			30	30
NEP-19FL-0505	77	Y	M	Dhading	Dhading	Throat Swab	2019-01-21	Jan		2019-01-21	2019-01-23			Negative for Influenza A & B	SARI		4
NEP-19FL-0506	68	Y	M	Myagdi	Myagdi	Throat Swab	2019-01-21	Jan		2019-01-21	2019-01-23			Negative for Influenza A & B	SARI		4
NEP-19FL-0507	40	Y	M	Bhotebahal	Kathmandu	Throat Swab	2019-01-22	Jan	NPHL	2019-01-22	2019-01-24			Negative for Influenza A & B	iLI		4
NEP-19FL-0508	83	Y	F	Dhungedhara	Kathmandu	Throat Swab	2019-01-22	Jan	Suvekchya Hospital	2019-01-22	2019-01-24	2019-01-25		Inf A(H1N1)pdm09 pos	SARI		4			26	27
NEP-19FL-0509	75	Y	M	Kathmandu	Kathmandu	Throat Swab	2019-01-22	Jan	KMC Hospital	2019-01-22	2019-01-24			Influenza B Positive	SARI		4			15
NEP-19FL-0510	56	Y	F	Minbhawan	Kathmandu	Throat Swab	2019-01-22	Jan	NPHL	2019-01-22	2019-01-24	2019-01-25		Inf A(H1N1)pdm09 pos	ILI		4			33	33
NEP-19FL-0511	4	Y	F	Basundhara	Kathmandu	Throat Swab	2019-01-22	Jan	NPHL	2019-01-22	2019-01-24	2019-01-25		Inf A(H1N1)pdm09 pos	ILI		4			24	23
NEP-19FL-0512	58	Y	M	Batulechaur	Kaski	Throat Swab	2019-01-22	Jan	Sumeru Hospital	2019-01-22	2019-01-24			Negative for Influenza A & B	ILI		4
NEP-19FL-0513	23	Y	F	Gyaneshwar	Kathmandu	Throat Swab	2019-01-22	Jan	NPHL	2019-01-22	2019-01-24			Negative for Influenza A & B	ILI		4
NEP-19FL-0514	71	Y	F	Ramechhap	Ramechhap	Throat Swab	2019-01-22	Jan	Alka Hospital	2019-01-22	2019-01-24			Negative for Influenza A & B	SARI		4
NEP-19FL-0515	37	Y	F			Throat Swab	2019-01-22	Jan	NPHL	2019-01-22	2019-01-24			Inf A(H1N1)pdm09 pos	ILI		4			28	31
NEP-19FL-0516	53	Y	M	Kathmandu	Kathmandu	Throat Swab	2019-01-22	Jan	NPHL	2019-01-22	2019-01-24	2019-01-25		Inf A(H1N1)pdm09 pos	ILI		4			30	32
NEP-19FL-0517	23	Y	F	Sinamangal	Kathmandu	Throat Swab	2019-01-22	Jan	NPHL	2019-01-22	2019-01-24			Influenza B Victoria	ILI		4			30
NEP-19FL-0518	82	Y	F	Sindhupalchowk	Sindhupalchowk	Throat Swab	2019-01-22	Jan	PNP Hospital	2019-01-22	2019-01-24			Negative for Influenza A & B	SARI		4
NEP-19FL-0519	24	Y	F			Throat Swab	2019-01-22	Jan		2019-01-22	2019-01-24	2019-01-25		Inf A(H1N1)pdm09 pos	ILI		4			35	33
NEP-19FL-0520	20	Y	F	Shivapuri	Nuwakot	Throat Swab	2019-01-22	Jan	Greencity Hospital	2019-01-22	2019-01-24	2019-01-25		Inf A(H1N1)pdm09 pos	ILI		4			26	30
NEP-19FL-0521	31	Y	M			Throat Swab	2019-01-22	Jan	Teku Hospital	2019-01-22	2019-01-24	2019-01-25		Inf A(H1N1)pdm09 pos	SARI		4			27	27
NEP-19FL-0522	55	Y	F	Kupondole	Lalitpur	Throat Swab	2019-01-22	Jan	Alka Hospital	2019-01-22	2019-01-24	2019-01-25		Inf A(H1N1)pdm09 pos	SARI		4			31	33
NEP-19FL-0523	38	Y	M			Throat Swab	2019-01-20	Jan	Blue Cross Hospital	2019-01-20	2019-01-24	2019-01-25		Inf A(H1N1)pdm09 pos	SARI		4			33	34
NEP-19FL-0524	29	Y	M	Kathmandu	Kathmandu	Throat Swab	2019-01-22	Jan	TUTH	2019-01-22	2019-01-24			Negative for Influenza A & B	SARI		4
NEP-19FL-0525	78	Y	F	Jorpati	Kathmandu	Throat Swab	2019-01-22	Jan	Om Hospital	2019-01-22	2019-01-24			Negative for Influenza A & B	SARI		4
NEP-19FL-0526	18	Y	F	Kapan	Kathmandu	Throat Swab	2019-01-22	Jan	Helping Hands	2019-01-22	2019-01-24			Negative for Influenza A & B	SARI		4
NEP-19FL-0527	35	Y	F	Lalitpur	Lalitpur	Throat Swab	2019-01-22	Jan		2019-01-22	2019-01-24	2019-01-25		Inf A(H1N1)pdm09 pos	SARI		4			32	31
NEP-19FL-0528	25	Y	F	Dhapakhel	Lalitpur	Throat Swab	2019-01-22	Jan		2019-01-22	2019-01-24			Influenza B Positive	SARI		4			31
NEP-19FL-0529	35	Y	M	Jwalamukhi	Dhading	Throat Swab	2019-01-22	Jan	Greencity Hospital	2019-01-22	2019-01-24	2019-01-25		Inf A(H1N1)pdm09 pos	SARI		4			32	32
NEP-19FL-0530	37	Y	M	Kathmandu	Kathmandu	Throat Swab	2019-01-22	Jan	Greencity Hospital	2019-01-22	2019-01-24	2019-01-25		Inf A(H1N1)pdm09 pos	SARI		4			26	29
NEP-19FL-0531	26	Y	F	Bidur	Nuwakot	Throat Swab	2019-01-22	Jan	Greencity Hospital	2019-01-22	2019-01-24			Negative for Influenza A & B	SARI		4
NEP-19FL-0532	32	Y	F	Kathmandu	Kathmandu	Throat Swab	2019-01-22	Jan	Greencity Hospital	2019-01-22	2019-01-24			Negative for Influenza A & B	SARI		4
NEP-19FL-0533	71	Y	F	Kavre	Kavre	Throat Swab	2019-01-22	Jan	Bir Hospital	2019-01-22	2019-01-24			Negative for Influenza A & B	SARI		4
NEP-19FL-0534	48	Y	F	Kaski	Kaski	Throat Swab	2019-01-22	Jan		2019-01-22	2019-01-24			Negative for Influenza A & B	SARI		4
NEP-19FL-0535	60	Y	F	Belkot	Nuwakot	Throat Swab	2019-01-22	Jan	Bir Hospital	2019-01-22	2019-01-24			Negative for Influenza A & B	SARI		4
NEP-19FL-0537	49	Y	M	Tripura	Sindhupalchowk	Throat Swab	2019-01-22	Jan		2019-01-22	2019-01-24			Negative for Influenza A & B	SARI		4
NEP-19FL-0538	42	Y	F	Kathmandu	Kathmandu	Throat Swab	2019-01-22	Jan		2019-01-22	2019-01-24	2019-01-25		Inf A(H1N1)pdm09 pos	ILI		4			24	27
NEP-19FL-0539	38	Y	F			Throat Swab	2019-01-21	Jan	NPHL	2019-01-21	2019-01-24	2019-01-25		Inf A(H1N1)pdm09 pos	ILI		4			27	32
NEP-19FL-0540	75	Y	M	Kapan	Kathmandu	Throat Swab	2019-01-22	Jan		2019-01-22	2019-01-24			Negative for Influenza A & B	SARI		4
NEP-19FL-0541	82	Y	M	Saptari	Saptari	Throat Swab	2019-01-22	Jan		2019-01-22	2019-01-24			Negative for Influenza A & B	SARI		4
NEP-19FL-0542	59	Y	F	Trisuli	Nuwakot	Throat Swab	2019-01-22	Jan		2019-01-22	2019-01-24			Negative for Influenza A & B	SARI		4
NEP-19FL-0543	56	Y	M	Naikap	Kathmandu	Throat Swab	2019-01-22	Jan	NPHL	2019-01-22	2019-01-24	2019-01-25		Inf A(H1N1)pdm09 pos	ILI		4			21	23
NEP-19FL-0544	51	Y	M	Kuleshwar	Kathmandu	Throat Swab	2019-01-22	Jan	Nepal Nepal Mediciti	2019-01-22	2019-01-25	2019-01-25		Inf A(H1N1)pdm09 pos	SARI		4			30	32
NEP-19FL-0545	71	Y	F	Dhanusha	Dhanusha	Throat Swab	2019-01-22	Jan	Nepal Nepal Mediciti	2019-01-22	2019-01-25	2019-01-25		Inf A(H1N1)pdm09 pos	SARI		4			17	21
NEP-19FL-0546	35	Y	M	Gorkha	Gorkha	Throat Swab	2019-01-22	Jan	Greencity Hospital	2019-01-22	2019-01-25	2019-01-27		Negative for Influenza A & B	SARI		4
NEP-19FL-0547	50	Y	M	Imadol	Lalitpur	Throat Swab	2019-01-22	Jan	NPHL	2019-01-22	2019-01-25			Inf A(H1N1)pdm09 pos	ILI		4			25
NEP-19FL-0548	49	Y	F	Imadol	Lalitpur	Throat Swab	2019-01-22	Jan		2019-01-22	2019-01-25			Inf A(H1N1)pdm09 pos	SARI		4			21
NEP-19FL-0549	81	Y	M	Dhading	Dhading	Throat Swab	2019-01-22	Jan	NPHL	2019-01-22	2019-01-25			Inf A(H1N1)pdm09 pos	ILI		4			27
NEP-19FL-0551	68	Y	M	Mahalaxmi	Lalitpur	Throat Swab	2019-01-22	Jan	Kist Hospital	2019-01-22	2019-01-25			Inf A(H1N1)pdm09 pos	SARI		4			29
NEP-19FL-0552	53	Y	M	Gyaneshwar	Kathmandu	Throat Swab	2019-01-22	Jan		2019-01-22	2019-01-25			Negative for Influenza A & B	ILI		4
NEP-19FL-0553	46	Y	M	Kumarigal	Kathmandu	Throat Swab	2019-01-22	Jan		2019-01-22	2019-01-25			Negative for Influenza A & B	ILI		4
NEP-19FL-0554	10	Y	F	Dillibazar	Kathmandu	Throat Swab	2019-01-22	Jan		2019-01-22	2019-01-25			Negative for Influenza A & B	ILI		4
NEP-19FL-0555	10	Y	F	Dhobidhara	Kathmandu	Throat Swab	2019-01-22	Jan		2019-01-22	2019-01-25			Negative for Influenza A & B	ILI		4
NEP-19FL-0556	41	Y	F	Kumarigal	Kathmandu	Throat Swab	2019-01-22	Jan		2019-01-22	2019-01-25			Negative for Influenza A & B	ILI		4
NEP-19FL-0557	47	Y	F	Dhobidhara	Kathmandu	Throat Swab	2019-01-22	Jan		2019-01-22	2019-01-25			Negative for Influenza A & B	ILI		4
NEP-19FL-0558	78	Y	M	Tokha	Kathmandu	Throat Swab	2019-01-20	Jan		2019-01-20	2019-01-25			Negative for Influenza A & B	SARI		3
NEP-19FL-0559	36	Y	M	Dhapasi	Kathmandu	Throat Swab	2019-01-23	Jan	NPHL	2019-01-23	2019-01-25			Inf A(H1N1)pdm09 pos	ILI		4			26	30
NEP-19FL-0560	38	Y	F	Kathmandu	Kathmandu	Throat Swab	2019-01-23	Jan	NPHL	2019-01-23	2019-01-25			Negative for Influenza A & B	ILI		4
NEP-19FL-0561	22	Y	F	Chabahil	Kathmandu	Throat Swab	2019-01-23	Jan		2019-01-23	2019-01-25			Inf A(H1N1)pdm09 pos	ILI		4			26	28
NEP-19FL-0562	47	Y	M	Tokha	Kathmandu	Throat Swab	2019-01-23	Jan	Grande Hospital	2019-01-23	2019-01-25			Inf A(H1N1)pdm09 pos	SARI		4			22	25
NEP-19FL-0563	20	Y	M	Budanilkantha	Kathmandu	Throat Swab	2019-01-22	Jan	Grande Hospital	2019-01-22	2019-01-25			Inf A(H1N1)pdm09 pos	SARI		4			24	26
NEP-19FL-0564	35	Y	F	Sarlahi	Sarlahi	Throat Swab	2019-01-23	Jan	NPHL	2019-01-23	2019-01-25			Inf A(H1N1)pdm09 pos	ILI		4			30	33
NEP-19FL-0565	23	Y	M	Koteshwar	Kathmandu	Throat Swab	2019-01-23	Jan	NPHL	2019-01-23	2019-01-25			Negative for Influenza A & B	ILI		4
NEP-19FL-0566	64	Y	M	Kathmandu	Kathmandu	Throat Swab	2019-01-23	Jan	NPHL	2019-01-23	2019-01-25			Influenza B Positive	ILI		4			31
NEP-19FL-0567	79	Y	M	Lalitpur	Lalitpur	Throat Swab	2019-01-23	Jan		2019-01-23	2019-01-25			Negative for Influenza A & B	SARI		4
NEP-19FL-0568	61	Y	M	Lalitpur	Lalitpur	Throat Swab	2019-01-23	Jan	NPHL	2019-01-23	2019-01-25			Inf A(H1N1)pdm09 pos	ILI		4			35	35
NEP-19FL-0569	70	Y	F	Dhading	Dhading	Throat Swab	2019-01-23	Jan		2019-01-23	2019-01-25			Negative for Influenza A & B	SARI		4
NEP-19FL-0570	60	Y	F	Kathmandu	Kathmandu	Throat Swab	2019-01-23	Jan	KMC Hospital	2019-01-23	2019-01-25			Negative for Influenza A & B	SARI		4
NEP-19FL-0571	50	Y	F	Bhaktapur	Bhaktapur	Throat Swab	2019-01-23	Jan		2019-01-23	2019-01-25			Negative for Influenza A & B	SARI		4
NEP-19FL-0572	36	Y	F	Dhapasi	Kathmandu	Throat Swab	2019-01-23	Jan		2019-01-23	2019-01-25			Negative for Influenza A & B	SARI		4
NEP-19FL-0573	68	Y	F	Dakshinkali	Kathmandu	Throat Swab	2019-01-23	Jan		2019-01-23	2019-01-25			Inf A(H1N1)pdm09 pos	SARI		4			23	26
NEP-19FL-0574	69	Y	M	Kavre	Kavre	Throat Swab	2019-01-23	Jan	Blue Cross Hospital	2019-01-23	2019-01-25			Inf A(H1N1)pdm09 pos	SARI		4			29	32
NEP-19FL-0575	49	Y	M	Bhimeshwar	Dolakha	Throat Swab	2019-01-23	Jan	Star Hospital	2019-01-23	2019-01-25			Inf A(H1N1)pdm09 pos	SARI		4			33	34
NEP-19FL-0576	44	Y	M	Old Baneshwar	Kathmandu	Throat Swab	2019-01-23	Jan	Vayodha Hospital	2019-01-23	2019-01-25			Negative for Influenza A & B	SARI		4
NEP-19FL-0577	50	Y	M	Imadol	Lalitpur	Throat Swab	2019-01-23	Jan	Kist Hospital	2019-01-23	2019-01-25			Inf A(H1N1)pdm09 pos	SARI		4				34
NEP-19FL-0578	47	Y	M	Budanilkantha	Kathmandu	Throat Swab	2019-01-23	Jan	Bir Hospital	2019-01-23	2019-01-25			Negative for Influenza A & B	SARI		4
NEP-19FL-0579	38	Y	F	Dahachowk	Kathmandu	Throat Swab	2019-01-23	Jan	Kathmandu Hospital	2019-01-23	2019-01-25			Inf A(H1N1)pdm09 pos	SARI		4			26	29
NEP-19FL-0580	30	Y	F	Kirtipur	Kathmandu	Throat Swab	2019-01-23	Jan	NPHL	2019-01-23	2019-01-25			Inf A(H1N1)pdm09 pos	ILI		4			24	27
NEP-19FL-0581	47	Y	M	Kathmandu	Kathmandu	Throat Swab	2019-01-22	Jan	Civil Hospital	2019-01-22	2019-01-27			Negative for Influenza A & B	SARI		4
NEP-19FL-0582	72	Y	F	Dhading	Dhading	Throat Swab	2019-01-23	Jan	Civil Hospital	2019-01-23	2019-01-27	2019-01-28		Inf A(H1N1)pdm09 pos	SARI		4			25	27
NEP-19FL-0583	60	Y	F	Chapagaun	Lalitpur	Throat Swab	2019-01-23	Jan	NPHL	2019-01-23	2019-01-27	2019-01-28		Inf A(H1N1)pdm09 pos	ILI		4			25	29
NEP-19FL-0584	81	Y	M	Kathmandu	Kathmandu	Throat Swab	2019-01-23	Jan	National Hospital	2019-01-23	2019-01-27			Negative for Influenza A & B	SARI		4
NEP-19FL-0585	70	Y	F	Tripurasundari	Kathmandu	Throat Swab	2019-01-23	Jan		2019-01-23	2019-01-27			Influenza B Positive	SARI		4			33
NEP-19FL-0586	75	Y	M	Boudha	Kathmandu	Throat Swab	2019-01-23	Jan		2019-01-23	2019-01-27			Negative for Influenza A & B	SARI		4
NEP-19FL-0587	75	Y	F	Bhaktapur	Bhaktapur	Throat Swab	2019-01-20	Jan		2019-01-20	2019-01-27	2019-01-28		Inf A(H1N1)pdm09 pos	SARI		3			28	30
NEP-19FL-0588	25	Y	F	Lalitpur	Lalitpur	Throat Swab	2019-01-23	Jan		2019-01-23	2019-01-27			Negative for Influenza A & B	SARI		4
NEP-19FL-0589	50	Y	F	Baneswar	Kathmandu	Throat Swab	2019-01-23	Jan		2019-01-23	2019-01-27	2019-01-28		Inf A(H1N1)pdm09 pos	SARI		4			25	25
NEP-19FL-0590	39	Y	M	Samakhushi	Kathmandu	Throat Swab	2019-01-23	Jan		2019-01-23	2019-01-27			Negative for Influenza A & B	SARI		4
NEP-19FL-0591	54	Y	M	Suryabinayak	Bhaktapur	Throat Swab	2019-01-23	Jan		2019-01-23	2019-01-27	2019-01-28		Inf A(H1N1)pdm09 pos	SARI		4			35	34
NEP-19FL-0592	15	M	F			Throat Swab	2019-01-23	Jan	NPHL	2019-01-23	2019-01-27	2019-01-28		Inf A(H1N1)pdm09 pos	ILI		4			34	36
NEP-19FL-0593	70	Y	M	Birgunj	Parsa	Throat Swab	2019-01-23	Jan		2019-01-23	2019-01-27			Negative for Influenza A & B	SARI		4
NEP-19FL-0594	58	Y	F	Changu	Bhaktapur	Throat Swab	2019-01-23	Jan		2019-01-23	2019-01-27	2019-01-28		Inf A(H1N1)pdm09 pos	SARI		4			22	24
NEP-19FL-0595	48	Y	F	Kapan	Kathmandu	Throat Swab	2019-01-23	Jan		2019-01-23	2019-01-27			Negative for Influenza A & B	SARI		4
NEP-19FL-0596	65	Y	F	Kapan	Kathmandu	Throat Swab	2019-01-23	Jan		2019-01-23	2019-01-27	2019-01-28		Inf A(H1N1)pdm09 pos	SARI		4			25	27
NEP-19FL-0597	14	Y	F	Kathmandu	Kathmandu	Throat Swab	2019-01-23	Jan		2019-01-23	2019-01-27			Negative for Influenza A & B	SARI		4
NEP-19FL-0598	59	Y	F	Suryabinayak	Bhaktapur	Throat Swab	2019-01-24	Jan	Madhyapur Thimi Hospital	2019-01-24	2019-01-27	2019-01-28		Inf A(H1N1)pdm09 pos	SARI		4			33	32
NEP-19FL-0599	49	Y	M	Lalitpur	Lalitpur	Throat Swab	2019-01-24	Jan	NPHL	2019-01-24	2019-01-27			Negative for Influenza A & B	ILI		4
NEP-19FL-0600	62	Y	M	Bagdol	Lalitpur	Throat Swab	2019-01-24	Jan	Alka Hospital	2019-01-24	2019-01-27	2019-01-28		Inf A(H1N1)pdm09 pos	SARI		4			35	33
NEP-19FL-0601	28	Y	F	Dolakha	Dolakha	Throat Swab	2019-01-24	Jan		2019-01-24	2019-01-27	2019-01-28		Inf A(H1N1)pdm09 pos	SARI		4			28	29
NEP-19FL-0602	75	Y	M	Syangja	Syangja	Throat Swab	2019-01-24	Jan	Greencity Hospital	2019-01-24				Negative for Influenza A & B	SARI		4
NEP-19FL-0603	53	Y	M	Kirtipur	Kathmandu	Throat Swab	2019-01-24	Jan	NPHL	2019-01-24	2019-01-27	2019-01-28		Inf A(H1N1)pdm09 pos	ILI		4			25	26
NEP-19FL-0604	36	Y	F	Budanilkantha	Kathmandu	Throat Swab	2019-01-24	Jan	TUTH	2019-01-24	2019-01-27			Negative for Influenza A & B	SARI		4
NEP-19FL-0605	63	Y	F	Godawari	Lalitpur	Throat Swab	2019-01-24	Jan	Sumeru Hospital	2019-01-24	2019-01-27	2019-01-28		Inf A(H1N1)pdm09 pos	SARI		4			24	26
NEP-19FL-0606	56	Y	M	Sindhuli	Sindhuli	Throat Swab	2019-01-24	Jan	Birendra Sainik	2019-01-24	2019-01-27			Negative for Influenza A & B	SARI		4
NEP-19FL-0607	60	Y	M	Kathmandu	Kathmandu	Throat Swab	2019-01-24	Jan	Blue Cross Hospital	2019-01-24	2019-01-27	2019-01-28		Inf A(H1N1)pdm09 pos	SARI		4			28	30
NEP-19FL-0608	48	Y	F	Buddhanagar	Kathmandu	Throat Swab	2019-01-24	Jan	Kathmandu Hospital	2019-01-24	2019-01-27			Negative for Influenza A & B	SARI		4
NEP-19FL-0609	66	Y	F	Satdobato	Lalitpur	Throat Swab	2019-01-24	Jan	Teku Hospital	2019-01-24	2019-01-27			Negative for Influenza A & B	SARI		4
NEP-19FL-0610	32	Y	M	Kamalamai	Sindhuli	Throat Swab	2019-01-24	Jan	Sumeru Hospital	2019-01-24	2019-01-27			Influenza B Positive	ILI		4			29
NEP-19FL-0611	78	Y	F	Samakhushi	Kathmandu	Throat Swab	2019-01-24	Jan	Chirayu Hospital	2019-01-24	2019-01-27			Negative for Influenza A & B	SARI		4
NEP-19FL-0612	4	Y	F	Kathmandu	Kathmandu	Throat Swab	2019-01-24	Jan	NPHL	2019-01-24	2019-01-27			Negative for Influenza A & B	SARI		4
NEP-19FL-0613	33	Y	F	Gurjudhara	Kathmandu	Throat Swab	2019-01-24	Jan	Vayodha Hospital	2019-01-24	2019-01-27			Negative for Influenza A & B	SARI		4
NEP-19FL-0614	59	Y	M	Balkhu	Kathmandu	Throat Swab	2019-01-23	Jan	Rajdhani Hospital	2019-01-23	2019-01-27	2019-01-28		Inf A(H1N1)pdm09 pos	SARI		4			26	27
NEP-19FL-0615	83	Y	F	Dharmakriti	Kathmandu	Throat Swab	2019-01-24	Jan	Nepal Cancer Hospital	2019-01-24	2019-01-27	2019-01-28		Influenza A/H3 Positive	SARI		4			34
NEP-19FL-0617	43	Y	F			Throat Swab	2019-01-25	Jan	Grande Hospital		2019-01-27	2019-01-28		Inf A(H1N1)pdm09 pos	SARI		4			24	25
NEP-19FL-0618	49	Y	F	Godawari	Lalitpur	Throat Swab	2019-01-24	Jan	Nobel Hospital	2019-01-24	2019-01-28	2019-01-29		Inf A(H1N1)pdm09 pos	SARI		4			28	29
NEP-19FL-0619	43	Y	M	Dolakha	Dolakha	Throat Swab	2019-01-24	Jan	KMC Hospital	2019-01-24	2019-01-28	2019-01-29		Inf A(H1N1)pdm09 pos	SARI		4			23	25
NEP-19FL-0620	86	Y	F	Thali	Kathmandu	Throat Swab	2019-01-24	Jan	KMC Hospital	2019-01-24	2019-01-28			Negative for Influenza A & B	SARI		4
NEP-19FL-0621	56	Y	M	Melamchi	Sindhupalchowk	Throat Swab	2019-01-24	Jan	Teku Hospital	2019-01-24	2019-01-28	2019-01-29		Inf A(H1N1)pdm09 pos	SARI		4			32	34
NEP-19FL-0622	29	Y	F	Pulchowk	Lalitpur	Throat Swab	2019-01-24	Jan	PAHS	2019-01-24	2019-01-28	2019-01-29		Inf A(H1N1)pdm09 pos	SARI		4			35	36
NEP-19FL-0623	31	Y	F	Bhardu	Lalitpur	Throat Swab	2019-01-24	Jan	PAHS	2019-01-24	2019-01-28	2019-01-29		Inf A(H1N1)pdm09 pos	SARI		4			32	33
NEP-19FL-0624	23	Y	F	Chapagaun	Lalitpur	Throat Swab	2019-01-24	Jan	PAHS	2019-01-24	2019-01-28	2019-01-29		Inf A(H1N1)pdm09 pos	SARI		4			25	31
NEP-19FL-0625	19	Y	F	Anamnagar	Kathmandu	Throat Swab	2019-01-24	Jan	NPHL	2019-01-24	2019-01-28	2019-01-29		Inf A(H1N1)pdm09 pos	ILI		4			27	30
NEP-19FL-0626	48	Y	M	Kathmandu	Kathmandu	Throat Swab	2019-01-24	Jan	NPHL	2019-01-24	2019-01-28	2019-01-29		Inf A(H1N1)pdm09 pos	ILI		4			26	28
NEP-19FL-0627	48	Y	F	Lokanthali	Bhaktapur	Throat Swab	2019-01-24	Jan	NPHL	2019-01-24	2019-01-28			Negative for Influenza A & B	ILI		4
NEP-19FL-0628	43	Y	F	Kathmandu	Kathmandu	Throat Swab	2019-01-24	Jan	NPHL	2019-01-24	2019-01-28			Negative for Influenza A & B	ILI		4
NEP-19FL-0629	24	Y	F	Lalitpur	Lalitpur	Throat Swab	2019-01-24	Jan	Kist Hospital	2019-01-24	2019-01-28	2019-01-29		Inf A(H1N1)pdm09 pos	SARI		4			31	33
NEP-19FL-0630	48	Y	M	Kathmandu	Kathmandu	Throat Swab	2019-01-24	Jan	Om Hospital	2019-01-24	2019-01-28			Negative for Influenza A & B	SARI		4
NEP-19FL-0631	70	Y	M	Nuwakot	Nuwakot	Throat Swab	2019-01-24	Jan	Chirayu Hospital	2019-01-24	2019-01-28	2019-01-29		Inf A(H1N1)pdm09 pos	SARI		4			30	31
NEP-19FL-0632	15	Y	M	Thakre	Dhading	Throat Swab	2019-01-24	Jan	Kathmandu Hospital	2019-01-24	2019-01-28			Negative for Influenza A & B	SARI		4
NEP-19FL-0634	53	Y	F	Kathmandu	Kathmandu	Throat Swab	2019-01-24	Jan	Greencity Hospital	2019-01-24	2019-01-28			Negative for Influenza A & B	SARI		4
NEP-19FL-0635	52	Y	F	Naikap	Kathmandu	Throat Swab	2019-01-24	Jan	Nepal Nepal Mediciti	2019-01-24	2019-01-28	2019-01-29		Inf A(H1N1)pdm09 pos	SARI		4			24	26
NEP-19FL-0636	35	Y	M	Bhainsepati	Lalitpur	Throat Swab	2019-01-24	Jan	Nepal Nepal Mediciti	2019-01-24	2019-01-28	2019-01-29		Inf A(H1N1)pdm09 pos	SARI		4			27	30
NEP-19FL-0637	59	Y	M	Mangalbazar	Lalitpur	Throat Swab	2019-01-23	Jan	Nepal Nepal Mediciti	2019-01-23	2019-01-28			Negative for Influenza A & B	SARI		4
NEP-19FL-0638	58	Y	F	Newroad	Kathmandu	Throat Swab	2019-01-23	Jan	Nepal Nepal Mediciti	2019-01-23	2019-01-28			Negative for Influenza A & B	SARI		4
NEP-19FL-0639	20	Y	F	Sindhupalchowk	Sindhupalchowk	Throat Swab	2019-01-24	Jan	NPHL	2019-01-24	2019-01-28	2019-01-29		Inf A(H1N1)pdm09 pos	SARI		4			33	33
NEP-19FL-0640	57	Y	M	Kathmandu	Kathmandu	Throat Swab	2019-01-24	Jan	Chirayu Hospital	2019-01-24	2019-01-28			Negative for Influenza A & B	SARI		4
NEP-19FL-0641	30	Y	F	Tinkune	Kathmandu	Throat Swab	2019-01-24	Jan	Kantipur Hospital	2019-01-24	2019-01-28			Negative for Influenza A & B	SARI		4
NEP-19FL-0642	57	Y	F	Sindhupalchowk	Sindhupalchowk	Throat Swab	2019-01-24	Jan		2019-01-24	2019-01-28			Negative for Influenza A & B	SARI		4
NEP-19FL-0644	45	Y	F	Kirtipur	Kathmandu	Throat Swab	2019-01-25	Jan	Kirtipur Hospital	2019-01-25	2019-01-28			Negative for Influenza A & B	SARI		4
NEP-19FL-0645	19	Y	M	Imadol	Lalitpur	Throat Swab	2019-01-25	Jan	NPHL	2019-01-25	2019-01-28			Negative for Influenza A & B	ILI		4
NEP-19FL-0646	73	Y	F	Kathmandu	Kathmandu	Throat Swab	2019-01-25	Jan	NPHL	2019-01-25	2019-01-28			Negative for Influenza A & B	ILI		4
NEP-19FL-0647	40	Y	M	Kathmandu	Kathmandu	Throat Swab	2019-01-25	Jan	NPHL	2019-01-25	2019-01-28	2019-01-29		Inf A(H1N1)pdm09 pos	ILI		4			33	34
NEP-19FL-0649	27	Y	M	Kathmandu	Kathmandu	Throat Swab	2019-01-25	Jan	NPHL	2019-01-25	2019-01-28			Negative for Influenza A & B	ILI		4
NEP-19FL-0650	21	Y	F	Kalaiya	Bara	Throat Swab	2019-01-25	Jan	Rajdhani Hospital	2019-01-25	2019-01-28			Negative for Influenza A & B	SARI		4
NEP-19FL-0651	25	Y	M			Throat Swab	2019-01-25	Jan		2019-01-25	2019-01-28			Negative for Influenza A & B	ILI		4
NEP-19FL-0652	29	Y	M	Lalitpur	Lalitpur	Throat Swab	2019-01-25	Jan		2019-01-25	2019-01-28			Negative for Influenza A & B	ILI		4
NEP-19FL-0653	39	Y	M	Kavre	Kavre	Throat Swab	2019-01-25	Jan	NPHL	2019-01-25	2019-01-28	2019-01-29		Inf A(H1N1)pdm09 pos	SARI		4			32	32
NEP-19FL-0654	53	Y	M	Bhaktapur	Bhaktapur	Throat Swab	2019-01-25	Jan		2019-01-25	2019-01-28			Negative for Influenza A & B	SARI		4
NEP-19FL-0655	35	Y	M	Gothgau	Ramechhap	Throat Swab	2019-01-25	Jan		2019-01-25	2019-01-28			Negative for Influenza A & B	SARI		4
NEP-19FL-0656	26	Y	M			Throat Swab	2019-01-25	Jan		2019-01-25	2019-01-28			Negative for Influenza A & B	SARI		4
NEP-19FL-0657	63	Y	M	Kaski	Kaski	Throat Swab	2019-01-23	Jan	Grande Hospital	2019-01-23	2019-01-28			Negative for Influenza A & B	SARI		4
NEP-19FL-0658	26	Y	M	Kalimati	Kathmandu	Throat Swab	2019-01-23	Jan	KMC Hospital	2019-01-23	2019-01-28	2019-01-29		Inf A(H1N1)pdm09 pos	SARI		4			26	29
NEP-19FL-0659	3	Y	M	Dukuchhap		Throat Swab	2019-01-25	Jan	Kist Hospital	2019-01-25	2019-01-28	2019-01-29		Inf A(H1N1)pdm09 pos	SARI		4			35	36
NEP-19FL-0660	17	Y	M	Gorkha	Gorkha	Throat Swab	2019-01-24	Jan	Chirayu Hospital	2019-01-24	2019-01-28	2019-01-29		Inf A(H1N1)pdm09 pos	SARI		4			26	28
NEP-19FL-0661	74	Y	F	Chapagaun	Lalitpur	Throat Swab	2019-01-25	Jan	Blue Cross Hospital	2019-01-25	2019-01-28			Negative for Influenza A & B	SARI		4
NEP-19FL-0662	47	Y	F	Koteshwar	Kathmandu	Throat Swab	2019-01-25	Jan	NPHL	2019-01-25	2019-01-28	2019-01-29		Inf A(H1N1)pdm09 pos	ILI		4			28	28
NEP-19FL-0663	65	Y	F	Godawari	Lalitpur	Throat Swab	2019-01-25	Jan	Sumeru Hospital	2019-01-25	2019-01-28	2019-01-29		Inf A(H1N1)pdm09 pos	SARI		4			28	33
NEP-19FL-0664	59	Y	M	Chek chisopani	Tanahu	Throat Swab	2019-01-25	Jan		2019-01-25	2019-01-28			Negative for Influenza A & B	SARI		4
NEP-19FL-0665	41	Y	M			Throat Swab	2019-01-25	Jan		2019-01-25	2019-01-28			Negative for Influenza A & B	SARI		4
NEP-19FL-0666	56	Y	M	Kalimati	Kathmandu	Throat Swab	2019-01-25	Jan	Kathmandu Hospital	2019-01-25	2019-01-28	2019-01-29		Inf A(H1N1)pdm09 pos	SARI		4			25	26
NEP-19FL-0667	47	Y	F	Chuchhepati	Kathmandu	Throat Swab	2019-01-25	Jan	Om Hospital	2019-01-25	2019-01-28			Negative for Influenza A & B	SARI		4
NEP-19FL-0669	22	Y	F	Tikapur	Kailali	Throat Swab	2019-01-25	Jan	PAHS	2019-01-25	2019-01-28			Negative for Influenza A & B	SARI		4
NEP-19FL-0670	19	Y	F	Tikhedewal	Lalitpur	Throat Swab	2019-01-25	Jan	PAHS	2019-01-25	2019-01-28			Negative for Influenza A & B	SARI		4
NEP-19FL-0671	81	Y	F	Naya Baneshwar	Kathmandu	Throat Swab	2019-01-25	Jan	PAHS	2019-01-25	2019-01-28			Negative for Influenza A & B	SARI		4
NEP-19FL-0673	28	Y	M	Jamrung	Dhading	Throat Swab	2019-01-25	Jan	Greencity Hospital	2019-01-25	2019-01-28			Negative for Influenza A & B	SARI		4
NEP-19FL-0674	45	Y	F	Madhyapur Thimi	Bhaktapur	Throat Swab	2019-01-25	Jan	Magawa Community Hospital	2019-01-25	2019-01-28	2019-01-29		Inf A(H1N1)pdm09 pos	SARI		4			28	30
NEP-19FL-0675	60	Y	F	Tarkeshwar	Kathmandu	Throat Swab	2019-01-25	Jan	Chirayu Hospital	2019-01-25	2019-01-28			Negative for Influenza A & B	SARI		4
NEP-19FL-0676	29	Y	M	Surnaya	Baitadi	Throat Swab	2019-01-25	Jan		2019-01-25	2019-01-28			Negative for Influenza A & B	SARI		4
NEP-19FL-0677	62	Y	M	Anamnagar	Kathmandu	Throat Swab	2019-01-25	Jan		2019-01-25	2019-01-30			Influenza B Positive	SARI		4			30
NEP-19FL-0678	59	Y	F	Hetauda	Makwanpur	Throat Swab	2019-01-25	Jan	Star Hospital	2019-01-25	2019-01-28			Negative for Influenza A & B	SARI		4
NEP-19FL-0679	75	Y	M	Baglung	Baglung	Throat Swab	2019-01-25	Jan		2019-01-25	2019-01-28			Negative for Influenza A & B	SARI		4
NEP-19FL-0680	8	Y	M			Throat Swab	2019-01-25	Jan	Kanti Hospital	2019-01-25	2019-01-28			Negative for Influenza A & B	SARI		4
NEP-19FL-0681	58	Y	M	Damauli	Tanahu	Throat Swab	2019-01-25	Jan	Greencity Hospital	2019-01-25	2019-01-28			Negative for Influenza A & B	SARI		4
NEP-19FL-0683	64	Y	F	Kathmandu	Kathmandu	Throat Swab	2019-01-25	Jan	Manmohan Hospital	2019-01-25	2019-01-28			Negative for Influenza A & B	SARI		4
NEP-19FL-0684	22	Y	F	Mahalaxmi	Lalitpur	Throat Swab	2019-01-25	Jan		2019-01-25	2019-01-28			Negative for Influenza A & B	SARI		4
NEP-19FL-0685	31	Y	F	Sindhupalchowk	Sindhupalchowk	Throat Swab	2019-01-25	Jan	Dhulikhel Hospital	2019-01-25	2019-01-28	2019-01-29		Inf A(H1N1)pdm09 pos	ILI		4			27	29
NEP-19FL-0686	24	Y	F	Bhaktapur	Bhaktapur	Throat Swab	2019-01-27	Jan	NPHL	2019-01-27	2019-01-28			Negative for Influenza A & B	ILI		4
NEP-19FL-0687	27	Y	F	Tangal	Kathmandu	Throat Swab	2019-01-27	Jan	NPHL	2019-01-27	2019-01-28	2019-01-29		Inf A(H1N1)pdm09 pos	ILI		4			33	35
NEP-19FL-0688	10	Y	F	Balaju	Kathmandu	Throat Swab	2019-01-27	Jan	NPHL	2019-01-27	2019-01-28			Inf A(H1N1)pdm09 pos	ILI		4
NEP-19FL-0690	58	Y	F	Bhaktapur	Bhaktapur	Throat Swab	2019-01-24	Jan	KMC Hospital	2019-01-24	2019-01-28	2019-01-29		Inf A(H1N1)pdm09 pos	SARI		4			30	30
NEP-19FL-0691	28	Y	M	Bhaktapur	Bhaktapur	Throat Swab	2019-01-27	Jan	KMC Hospital	2019-01-27	2019-01-28	2019-01-30		Inf A(H1N1)pdm09 pos	SARI		4			30
NEP-19FL-0693	24	Y	F			Throat Swab	2019-01-27	Jan	Civil Hospital	2019-01-27	2019-01-28			Negative for Influenza A & B	SARI		4
NEP-19FL-0694	76	Y	M	Kathmandu	Kathmandu	Throat Swab	2019-01-27	Jan	NPHL	2019-01-27	2019-01-28			Negative for Influenza A & B	SARI		4
NEP-19FL-0695	48	Y	F	Parbat	Parbat	Throat Swab	2019-01-27	Jan	Grande Hospital	2019-01-27	2019-01-28			Negative for Influenza A & B	SARI		4
NEP-19FL-0696	60	Y	F	Pokhara	Kaski	Throat Swab	2019-01-27	Jan	Grande Hospital	2019-01-27	2019-01-28			Negative for Influenza A & B	SARI		4
NEP-19FL-0697	30	Y	M	Balaju	Kathmandu	Throat Swab	2019-01-27	Jan	Grande Hospital	2019-01-27	2019-01-29	2019-01-30		Inf A(H1N1)pdm09 pos	SARI		4			28
NEP-19FL-0698	60	Y	F	Kathmandu	Kathmandu	Throat Swab	2019-01-27	Jan	Grande Hospital	2019-01-27	2019-01-29	2019-01-30		Inf A(H1N1)pdm09 pos	ILI		4			20
NEP-19FL-0699	17	M	M	Bhaktapur	Bhaktapur	Throat Swab	2019-01-27	Jan	NPHL	2019-01-27	2019-01-29			Negative for Influenza A & B	SARI		4
NEP-19FL-0700	10	M	M	Phulashi	Ramechhap	Throat Swab	2019-01-21	Jan	PAHS	2019-01-21	2019-02-13	2019-02-14		Inf A(H1N1)pdm09 pos	SARI		4			26
NEP-19FL-0701	2	Y	F	Harisiddhi	Lalitpur	Throat Swab	2019-01-21	Jan	PAHS	2019-01-21	2019-02-13	2019-02-14		Inf A(H1N1)pdm09 pos	SARI		4			34	36
NEP-19FL-0702	5	M	F	Satdobato	Lalitpur	Throat Swab	2019-01-21	Jan	PAHS	2019-01-21	2019-02-13	2019-02-14		Influenza A/H3 Positive	SARI		4			26	25
NEP-19FL-0703	10	M	F	Purnachandi	Lalitpur	Throat Swab	2019-01-21	Jan	PAHS	2019-01-21	2019-02-13			Negative for Influenza A & B	SARI		4
NEP-19FL-0704	78	Y	M	Dupatol	Lalitpur	Throat Swab	2019-01-21	Jan	PAHS	2019-01-21	2019-02-13	2019-02-14		Inf A(H1N1)pdm09 pos	SARI		4			33	34
NEP-19FL-0705	82	Y	M	Kathmandu	Kathmandu	Throat Swab	2019-01-21	Jan	PAHS	2019-01-21	2019-02-13	2019-02-14		Inf A(H1N1)pdm09 pos	SARI		4			34	36
NEP-19FL-0706	53	Y	F	Bhainsepati	Lalitpur	Throat Swab	2019-01-22	Jan	PAHS	2019-01-22	2019-02-17	2019-02-18		Influenza A/H3 Positive	SARI		4			30	29
NEP-19FL-0707	25	Y	F	Jumla	Jumla	Throat Swab	2019-01-24	Jan	PAHS	2019-01-24	2019-02-17			Influenza B Positive	SARI		4			35
NEP-19FL-0708	2	Y	F	Hattiban	Lalitpur	Throat Swab	2019-01-24	Jan	PAHS	2019-01-24	2019-02-17			Negative for Influenza A & B	SARI		4
NEP-19FL-0709	2	Y	M	Pako Newroad	Kathmandu	Throat Swab	2019-01-24	Jan	PAHS	2019-01-24	2019-02-17			Negative for Influenza A & B	SARI		4
NEP-19FL-0710	6	M	F	Godawari	Lalitpur	Throat Swab	2019-01-24	Jan	PAHS	2019-01-24	2019-03-14			Negative for Influenza A & B	SARI		4
NEP-19FL-0711	76	Y	M	Sifal	Kathmandu	Throat Swab	2019-01-27	Jan	PAHS	2019-01-27	2019-02-17			Negative for Influenza A & B	SARI		4
NEP-19FL-0712	23	Y	M	Gwarko	Lalitpur	Throat Swab	2019-01-20	Jan	PAHS	2019-01-20	2019-02-17			Negative for Influenza A & B	ILI		3
NEP-19FL-0713	30	Y	F	Bagdol	Lalitpur	Throat Swab	2019-01-20	Jan	PAHS	2019-01-20	2019-02-17			Negative for Influenza A & B	ILI		3
NEP-19FL-0714	29	Y	M	Kathmandu	Kathmandu	Throat Swab	2019-01-20	Jan	PAHS	2019-01-20	2019-02-17			Negative for Influenza A & B	ILI		3
NEP-19FL-0715	11	Y	M	Lagankhel	Lalitpur	Throat Swab	2019-01-20	Jan	PAHS	2019-01-20	2019-02-17	2019-02-18		Inf A(H1N1)pdm09 pos	ILI		3
NEP-19FL-0716	23	Y	F	Lalitpur	Lalitpur	Throat Swab	2019-01-20	Jan	PAHS	2019-01-20	2019-02-17			Negative for Influenza A & B	ILI		3
NEP-19FL-0717	50	Y	F	Imadol	Lalitpur	Throat Swab	2019-01-20	Jan	PAHS	2019-01-20	2019-02-17	2019-02-18		Inf A(H1N1)pdm09 pos	ILI		3
NEP-19FL-0718	27	Y	M	Lalitpur	Lalitpur	Throat Swab	2019-01-21	Jan	PAHS	2019-01-21	2019-02-17	2019-02-18		Inf A(H1N1)pdm09 pos	ILI		4
NEP-19FL-0719	40	Y	M	Kirtipur	Kathmandu	Throat Swab	2019-01-21	Jan	PAHS	2019-01-21	2019-02-17	2019-02-18		Inf A(H1N1)pdm09 pos	ILI		4
NEP-19FL-0720	20	Y	F	Gwarko	Lalitpur	Throat Swab	2019-01-21	Jan	PAHS	2019-01-21	2019-02-17	2019-02-18		Inf A(H1N1)pdm09 pos	ILI		4
NEP-19FL-0721	25	Y	M	Dhapakhel	Lalitpur	Throat Swab	2019-01-21	Jan	PAHS	2019-01-21	2019-02-17			Negative for Influenza A & B	ILI		4
NEP-19FL-0722	25	Y	M	Lagankhel	Lalitpur	Throat Swab	2019-01-22	Jan	PAHS	2019-01-22	2019-02-17	2019-02-18		Inf A(H1N1)pdm09 pos	ILI		4
NEP-19FL-0723	20	Y	M	Dhobighat	Lalitpur	Throat Swab	2019-01-22	Jan	PAHS	2019-01-22	2019-02-17	2019-02-18		Inf A(H1N1)pdm09 pos	ILI		4
NEP-19FL-0724	5	Y	M	Lagankhel	Lalitpur	Throat Swab	2019-01-22	Jan	PAHS	2019-01-22	2019-02-17	2019-02-18		Inf A(H1N1)pdm09 pos	ILI		4
NEP-19FL-0725	35	Y	M	Balkumari	Lalitpur	Throat Swab	2019-01-22	Jan	PAHS	2019-01-22	2019-02-17	2019-02-18		Inf A(H1N1)pdm09 pos	ILI		4
NEP-19FL-0726	42	Y	F	Lukusi		Throat Swab	2019-01-24	Jan	PAHS	2019-01-24	2019-02-17	2019-02-18		Inf A(H1N1)pdm09 pos	ILI		4
NEP-19FL-0727	17	Y	M	Lalitpur	Lalitpur	Throat Swab	2019-01-21	Jan	PAHS	2019-01-21	2019-02-17			Negative for Influenza A & B	ILI		4
NEP-19FL-0728	40	Y	M	Kathmandu	Kathmandu	Throat Swab	2019-01-24	Jan	PAHS	2019-01-24	2019-02-17			Influenza B Positive	ILI		4			33
NEP-19FL-0729	21	Y	M	Thasikhel	Lalitpur	Throat Swab	2019-01-25	Jan	PAHS	2019-01-25	2019-02-17	2019-02-18		Inf A(H1N1)pdm09 pos	ILI		4
NEP-19FL-0730	32	Y	M	Thasikhel	Lalitpur	Throat Swab	2019-01-25	Jan	PAHS	2019-01-25	2019-02-17	2019-02-18		Inf A(H1N1)pdm09 pos	ILI		4
NEP-19FL-0731	23	Y	M	Lalitpur	Lalitpur	Throat Swab	2019-01-27	Jan	PAHS	2019-01-27	2019-02-17			Negative for Influenza A & B	SARI		4
NEP-19FL-0732	24	Y	M	Harisiddhi	Lalitpur	Throat Swab	2019-01-27	Jan	PAHS	2019-01-27				Inf A(H1N1)pdm09 pos	SARI		4			29	31
NEP-19FL-0733	73	Y	F	Jumla	Jumla	Throat Swab	2019-01-20	Jan	PAHS	2019-01-20				Negative for Influenza A & B	SARI		3
NEP-19FL-0734	3	Y	M	Chhinchu	Surkhet	Throat Swab	2019-01-21	Jan	PAHS	2019-01-21				Negative for Influenza A & B	SARI		4
NEP-19FL-0735	50	Y	F	Jumla	Jumla	Throat Swab	2019-01-22	Jan	PAHS	2019-01-22				Negative for Influenza A & B	SARI		4
NEP-19FL-0736	64	Y	F	Bhadrapur	Jhapa	Throat Swab	2019-01-22	Jan	PAHS	2019-01-22				Negative for Influenza A & B	SARI		4
NEP-19FL-0737	25	Y	M	Manamaiju	Kathmandu	Throat Swab	2019-01-27	Jan		2019-01-27	2019-01-29	2019-01-30		Inf A(H1N1)pdm09 pos	SARI		4			32	34
NEP-19FL-0738	43	Y	M	Kathmandu	Kathmandu	Throat Swab	2019-01-27	Jan		2019-01-27	2019-01-28			Negative for Influenza A & B	SARI		4
NEP-19FL-0739	43	Y	F	Jorpati	Kathmandu	Throat Swab	2019-01-27	Jan		2019-01-27	2019-01-29	2019-01-30		Inf A(H1N1)pdm09 pos	SARI		4			32	35
NEP-19FL-0740	41	Y	M	Tokha	Kathmandu	Throat Swab	2019-01-27	Jan	Greencity Hospital	2019-01-27	2019-01-28	2019-01-28		Inf A(H1N1)pdm09 pos	SARI		4			29	32
NEP-19FL-0741	70	Y	F	Nakhu	Lalitpur	Throat Swab	2019-01-29	Jan	Alka Hospital	2019-01-29	2019-01-29			Negative for Influenza A & B	SARI		4
NEP-19FL-0742	63	Y	F	Champpani	Palpa	Throat Swab	2019-01-27	Jan	Greencity Hospital	2019-01-27	2019-01-29	2019-01-30		Inf A(H1N1)pdm09 pos	SARI		4			29	32
NEP-19FL-0743	50	Y	F	Maligau	Kathmandu	Throat Swab	2019-01-27	Jan	Suvekchya Hospital	2019-01-27	2019-01-29	2019-01-30		Inf A(H1N1)pdm09 pos	SARI		4			28	32
NEP-19FL-0744	29	Y	M	Tokha	Kathmandu	Throat Swab	2019-01-27	Jan	Bir Hospital	2019-01-27	2019-01-29			Influenza B Positive	SARI		4			31
NEP-19FL-0746	24	Y	F	Bhaktapur	Bhaktapur	Throat Swab	2019-01-27	Jan	NPHL	2019-01-27	2019-01-29			Negative for Influenza A & B	ILI		4
NEP-19FL-0747	56	Y	M	Balaju	Kathmandu	Throat Swab	2019-01-27	Jan		2019-01-27	2019-01-29	2019-01-30		Inf A(H1N1)pdm09 pos	ILI		4			28	31
NEP-19FL-0748	55	Y	F	Kathmandu	Kathmandu	Throat Swab	2019-01-27	Jan		2019-01-27	2019-01-29			Negative for Influenza A & B	SARI		4
NEP-19FL-0749	35	Y	M			Throat Swab	2019-01-27	Jan		2019-01-27	2019-01-29			Negative for Influenza A & B	SARI		4
NEP-19FL-0750	26	Y	M	Kathmandu	Kathmandu	Throat Swab	2019-01-27	Jan		2019-01-27	2019-01-29	2019-01-30		Inf A(H1N1)pdm09 pos	SARI		4			27	30
NEP-19FL-0751	72	Y	F	Suryabinayak	Kathmandu	Throat Swab	2019-01-27	Jan	Nepal Nepal Mediciti	2019-01-27	2019-01-29			Negative for Influenza A & B	SARI		4
NEP-19FL-0752	32	Y	F	Jawalakhel	Lalitpur	Throat Swab	2019-01-27	Jan	Nepal Nepal Mediciti	2019-01-27	2019-01-29			Negative for Influenza A & B	SARI		4
NEP-19FL-0753	35	Y	F	Budanilkantha	Kathmandu	Throat Swab	2019-01-27	Jan	TUTH	2019-01-27	2019-01-29	2019-01-30		Inf A(H1N1)pdm09 pos	SARI		4			30	32
NEP-19FL-0754	63	Y	M	Kirtipur	Kathmandu	Throat Swab	2019-01-27	Jan	Kirtipur Hospital	2019-01-27	2019-01-29	2019-01-30		Inf A(H1N1)pdm09 pos	SARI		4			34	34
NEP-19FL-0756	65	Y	F	Panchkhal	Kavre	Throat Swab	2019-01-27	Jan	Bir Hospital	2019-01-27	2019-01-29			Influenza B Positive	SARI		4			22
NEP-19FL-0757	52	Y	M	Kathmandu	Kathmandu	Throat Swab	2019-01-27	Jan	Alka Hospital	2019-01-27	2019-01-29	2019-01-30		Inf A(H1N1)pdm09 pos	SARI		4			23	34
NEP-19FL-0758	18	Y	M	Boudha	Kathmandu	Throat Swab	2019-01-27	Jan	Medicare Hospital	2019-01-27	2019-01-29			Negative for Influenza A & B	SARI		4
NEP-19FL-0759	32	Y	F	Panchkhal	Kavre	Throat Swab	2019-01-27	Jan	Dhulikhel Hospital	2019-01-27	2019-01-29			Negative for Influenza A & B	ILI		4
NEP-19FL-0760	36	Y	M	Syangja	Syangja	Throat Swab	2019-01-27	Jan	NPHL	2019-01-27	2019-01-29			Negative for Influenza A & B	ILI		4
NEP-19FL-0761	46	Y	M	Nirmalbasti	Parsa	Throat Swab	2019-01-27	Jan	Alka Hospital	2019-01-27	2019-01-29	2019-01-30		Inf A(H1N1)pdm09 pos	SARI		4			27	29
NEP-19FL-0762	53	Y	F	Lalitpur	Lalitpur	Throat Swab	2019-01-27	Jan		2019-01-27	2019-01-29			Influenza B Yamagata	ILI		4			28
NEP-19FL-0763	30	Y	F	Kathmandu	Kathmandu	Throat Swab	2019-01-27	Jan	Teku Hospital	2019-01-27	2019-01-29	2019-01-30		Inf A(H1N1)pdm09 pos	SARI		4			32	34
NEP-19FL-0764	35	Y	M	Kathmandu	Kathmandu	Throat Swab	2019-01-27	Jan	Vayodha Hospital	2019-01-27	2019-01-29			Negative for Influenza A & B	SARI		4
NEP-19FL-0765	74	Y	F	Kathmandu	Kathmandu	Throat Swab	2019-01-27	Jan	Vayodha Hospital	2019-01-27	2019-01-29			Negative for Influenza A & B	SARI		4
NEP-19FL-0766	48	Y	F	Hattigauda	Kathmandu	Throat Swab	2019-01-27	Jan		2019-01-27	2019-01-29	2019-01-30		Inf A(H1N1)pdm09 pos	SARI		4			25	27
NEP-19FL-0767	14	Y	F	Galchhi	Dhading	Throat Swab	2019-01-27	Jan	Teku Hospital	2019-01-27	2019-01-29	2019-01-30		Inf A(H1N1)pdm09 pos	SARI		4			36	36
NEP-19FL-0768	67	Y	M	Kathmandu	Kathmandu	Throat Swab	2019-01-27	Jan	Nepal Police Hospital	2019-01-27	2019-01-29			Negative for Influenza A & B	SARI		4
NEP-19FL-0769	82	Y	F	Kavre	Kavre	Throat Swab	2019-01-27	Jan		2019-01-27	2019-01-29	2019-01-30		Inf A(H1N1)pdm09 pos	SARI		4			29	30
NEP-19FL-0770	62	Y	F	Kathmandu	Kathmandu	Throat Swab	2019-01-27	Jan		2019-01-27	2019-01-29	2019-01-30		Inf A(H1N1)pdm09 pos	SARI		4			26	26
NEP-19FL-0772	77	Y	M			Throat Swab	2019-01-27	Jan	Kist Hospital	2019-01-27				Negative for Influenza A & B	ILI		4
NEP-19FL-0773	55	Y	F			Throat Swab	2019-01-28	Jan		2019-01-28				Negative for Influenza A & B	ILI		5
NEP-19FL-0774	34	Y	M	Sindhupalchowk	Sindhupalchowk	Throat Swab	2019-01-28	Jan	Greencity Hospital	2019-01-28	2019-01-29			Influenza B Victoria	ILI		5			29
NEP-19FL-0775	66	Y	F	Kathmandu	Kathmandu	Throat Swab	2019-01-28	Jan	Nepal National College	2019-01-28				Negative for Influenza A & B	SARI		5
NEP-19FL-0776	15	Y	M	Gulmi	Gulmi	Throat Swab	2019-01-28	Jan	NPHL	2019-01-28	2019-01-29			Influenza B Positive	SARI		5			33
NEP-19FL-0777	28	Y	F	Kathmandu	Kathmandu	Throat Swab	2019-01-28	Jan	NPHL	2019-01-28				Negative for Influenza A & B	ILI		5
NEP-19FL-0778	27	Y	F			Throat Swab	2019-01-28	Jan	Teku Hospital	2019-01-28				Negative for Influenza A & B	SARI		5
NEP-19FL-0779	60	Y	M			Throat Swab	2019-01-28	Jan	Teku Hospital	2019-01-28				Negative for Influenza A & B	SARI		5
NEP-19FL-0780	10	Y	F			Throat Swab	2019-01-28	Jan	Teku Hospital	2019-01-28				Negative for Influenza A & B	SARI		5
NEP-19FL-0781	23	Y	F	Tripureshwar	Kathmandu	Throat Swab	2019-01-28	Jan	Blue Cross Hospital	2019-01-28				Negative for Influenza A & B	SARI		5
NEP-19FL-0782	52	Y	M	Patan	Lalitpur	Throat Swab	2019-01-28	Jan		2019-01-28				Negative for Influenza A & B	SARI		5
NEP-19FL-0783	9	Y	F	Budanilkantha	Kathmandu	Throat Swab	2019-01-28	Jan		2019-01-28				Negative for Influenza A & B	SARI		5
NEP-19FL-0784	71	Y	M	Sindhuli	Sindhuli	Throat Swab	2019-01-28	Jan	Kantipur Hospital	2019-01-28				Negative for Influenza A & B	SARI		5
NEP-19FL-0785	71	Y	F	Kathmandu	Kathmandu	Throat Swab	2019-01-28	Jan	Kanti Hospital	2019-01-28				Negative for Influenza A & B	SARI		5
NEP-19FL-0786	55	Y	F	Ramechhap	Ramechhap	Throat Swab	2019-01-28	Jan	Kantipur Hospital	2019-01-28		2019-01-30		Inf A(H1N1)pdm09 pos	SARI		5			29	34
NEP-19FL-0787	58	Y	M	Kathmandu	Kathmandu	Throat Swab	2019-01-28	Jan	NPHL	2019-01-28				Negative for Influenza A & B	SARI		5
NEP-19FL-0788	28	Y	F	Bhaktapur	Bhaktapur	Throat Swab	2019-01-28	Jan		2019-01-28				Negative for Influenza A & B	SARI		5
NEP-19FL-0789	52	Y	M	Yetkha Bahal	Kathmandu	Throat Swab	2019-01-28	Jan	Nepal Cancer Hospital	2019-01-28				Negative for Influenza A & B	SARI		5
NEP-19FL-0790	83	Y	M	Dhading	Dhading	Throat Swab	2019-01-27	Jan		2019-01-27	2019-02-04			Influenza B Positive	SARI		5			23
NEP-19FL-0791	55	Y	F	Kalika	Okhaldhunga	Throat Swab	2019-01-28	Jan		2019-01-28				Negative for Influenza A & B	SARI		5
NEP-19FL-0792	34	Y	M			Throat Swab	2019-01-28	Jan		2019-01-28				Inf A(H1N1)pdm09 pos	SARI		5			29	31
NEP-19FL-0793	55	Y	M	Mahalaxmi	Lalitpur	Throat Swab	2019-01-28	Jan		2019-01-28				Inf A(H1N1)pdm09 pos	SARI		5			27	29
NEP-19FL-0794	27	Y	F	Sarada	Salyan	Throat Swab	2019-01-28	Jan		2019-01-28				Inf A(H1N1)pdm09 pos	SARI		5			30	28
NEP-19FL-0795	91	Y	M	Baneshwar	Kathmandu	Throat Swab	2019-01-28	Jan		2019-01-28				Negative for Influenza A & B	SARI		5
NEP-19FL-0796	34	Y	F	Kathmandu	Kathmandu	Throat Swab	2019-01-28	Jan	KMC Hospital	2019-01-28				Inf A(H1N1)pdm09 pos	SARI		5			29	27
NEP-19FL-0797	84	Y	F	Kirtipur	Kathmandu	Throat Swab	2019-01-28	Jan	Vayodha Hospital	2019-01-28				Inf A(H1N1)pdm09 pos	SARI		5			34	35
NEP-19FL-0798	80	Y	M	Kathmandu	Kathmandu	Throat Swab	2019-01-28	Jan	Vayodha Hospital	2019-01-28				Negative for Influenza A & B	SARI		5
NEP-19FL-0799	55	Y	F	Ramechhap	Ramechhap	Throat Swab	2019-01-28	Jan		2019-01-28				Inf A(H1N1)pdm09 pos	ILI		5			26	29
NEP-19FL-0800	34	Y	M			Throat Swab	2019-01-28	Jan		2019-01-28				Negative for Influenza A & B	SARI		5
NEP-19FL-0801	29	Y	M	Bihadi	Parbat	Throat Swab	2019-01-28	Jan	Bir Hospital	2019-01-28				Inf A(H1N1)pdm09 pos	SARI		5			23	24
NEP-19FL-0802	22	Y	M	Kathmandu	Kathmandu	Throat Swab	2019-01-28	Jan		2019-01-28				Negative for Influenza A & B	SARI		5
NEP-19FL-0803	65	Y	M	Naxal	Kathmandu	Throat Swab	2019-01-28	Jan		2019-01-28				Inf A(H1N1)pdm09 pos	SARI		5			26	27
NEP-19FL-0804	30	Y	F	Mahankal	Nuwakot	Throat Swab	2019-01-28	Jan		2019-01-28	2019-02-04			Influenza B Yamagata	SARI		5			21
NEP-19FL-0805	58	Y	M	Kavre	Kavre	Throat Swab	2019-01-28	Jan		2019-01-28	2019-01-29	2019-01-30		Inf A(H1N1)pdm09 pos	SARI		5			33	30
NEP-19FL-0806	46	Y	F	Udayapur	Udaypur	Throat Swab	2019-01-28	Jan		2019-01-28	2019-02-04			Influenza B Yamagata	SARI		5			19
NEP-19FL-0807	24	Y	M	Sindhuli	Sindhuli	Throat Swab	2019-01-28	Jan		2019-01-28				Negative for Influenza A & B	SARI		5
NEP-19FL-0808	9	M	F	Dallu	Kathmandu	Throat Swab	2019-01-29	Jan		2019-01-29				Negative for Influenza A & B	SARI		5
NEP-19FL-0809	95	Y	M	Kathmandu	Kathmandu	Throat Swab	2019-01-28	Jan		2019-01-28				Negative for Influenza A & B	SARI		5
NEP-19FL-0811	38	Y	F	Kathmandu	Kathmandu	Throat Swab	2019-01-29	Jan		2019-01-29	2019-01-31	2019-02-01		Influenza A/H3 Positive	SARI		5			31	33
NEP-19FL-0812	9	Y	F	Kailali	Kailali	Throat Swab	2019-01-29	Jan		2019-01-29				Negative for Influenza A & B	SARI		5
NEP-19FL-0813	4	Y	F			Throat Swab	2019-01-29	Jan	NPHL	2019-01-29				Negative for Influenza A & B	SARI		5
NEP-19FL-0814	32	Y	F			Throat Swab	2019-01-29	Jan	NPHL	2019-01-29				Negative for Influenza A & B	SARI		5
NEP-19FL-0815	20	Y	M	Sindhupalchowk	Sindhupalchowk	Throat Swab	2019-01-29	Jan	NPHL	2019-01-29				Inf A(H1N1)pdm09 pos	SARI		5			34	35
NEP-19FL-0816	36	Y	M	Kathmandu	Kathmandu	Throat Swab	2019-01-29	Jan	NPHL	2019-01-29				Inf A(H1N1)pdm09 pos	SARI		5			23	27
NEP-19FL-0818	45	Y	M	Kathmandu	Kathmandu	Throat Swab	2019-01-29	Jan	NPHL	2019-01-29				Inf A(H1N1)pdm09 pos	SARI		5			23	26
NEP-19FL-0820	38	Y	F	Likhu	Nuwakot	Throat Swab	2019-01-29	Jan		2019-01-29				Negative for Influenza A & B	SARI		5
NEP-19FL-0822	48	Y	F	Phalamtar	Kavre	Throat Swab	2019-01-29	Jan		2019-01-29				Negative for Influenza A & B	SARI		5
NEP-19FL-0823	1	Y	F	Bharatpur	Chitwan	Throat Swab	2019-01-29	Jan		2019-01-29				Inf A(H1N1)pdm09 pos	SARI		5			31	33
NEP-19FL-0824	52	Y	M	Gorkha	Gorkha	Throat Swab	2019-01-29	Jan		2019-01-29				Inf A(H1N1)pdm09 pos	SARI		5			28	31
NEP-19FL-0825	11	Y	F	Baniyatar	Kathmandu	Throat Swab	2019-01-29	Jan		2019-01-29	2019-02-04			Influenza B Victoria	SARI		5			25
NEP-19FL-0826	25	Y	F	Kathmandu	Kathmandu	Throat Swab	2019-01-29	Jan	NPHL	2019-01-29				Negative for Influenza A & B	ILI		5
NEP-19FL-0827	68	Y	M	Bhaktapur	Bhaktapur	Throat Swab	2019-01-29	Jan	NPHL	2019-01-29				Inf A(H1N1)pdm09 pos	ILI		5			35	34
NEP-19FL-0829	58	Y	M	Damauli	Tanahu	Throat Swab	2019-01-29	Jan	Metro Hospital	2019-01-29				Negative for Influenza A & B	SARI		5
NEP-19FL-0830	25	Y	F	Golfutar	Kathmandu	Throat Swab	2019-01-29	Jan	Metro Hospital	2019-01-29				Inf A(H1N1)pdm09 pos	SARI		5			25	28
NEP-19FL-0831	50	Y	M	Kathmandu	Kathmandu	Throat Swab	2019-01-29	Jan	NPHL	2019-01-29				Inf A(H1N1)pdm09 pos	SARI		5			30
NEP-19FL-0832	50	Y	F	Dolakha	Dolakha	Throat Swab	2019-01-29	Jan	NPHL	2019-01-29				Inf A(H1N1)pdm09 pos	ILI		5			32
NEP-19FL-0833	46	Y	M	Gulmi	Gulmi	Throat Swab	2019-01-29	Jan	NPHL	2019-01-29				Negative for Influenza A & B	ILI		5
NEP-19FL-0834	66	Y	M			Throat Swab	2019-01-29	Jan	Nepal Cancer Hospital	2019-01-29				Negative for Influenza A & B	SARI		5
NEP-19FL-0835	65	Y	F	Golkot	Baglung	Throat Swab	2019-01-29	Jan		2019-01-29	2019-01-31	2019-02-01		Influenza A/H3 Positive	SARI		5			33	31
NEP-19FL-0836	40	Y	F			Throat Swab	2019-01-29	Jan	NPHL	2019-01-29				Negative for Influenza A & B	ILI		5
NEP-19FL-0837	41	Y	F	Kathmandu	Kathmandu	Throat Swab	2019-01-29	Jan	Nepal Cancer Hospital	2019-01-29				Negative for Influenza A & B	SARI		5
NEP-19FL-0838	17	Y	M	Lalitpur	Lalitpur	Throat Swab	2019-01-29	Jan	Nepal Nepal Mediciti	2019-01-29				Inf A(H1N1)pdm09 pos	SARI		5			31	29
NEP-19FL-0839	39	Y	M	Bhainsepati	Lalitpur	Throat Swab	2019-01-28	Jan	Nepal Nepal Mediciti	2019-01-28				Inf A(H1N1)pdm09 pos	SARI		5			30	27
NEP-19FL-0840	65	Y	M	Kathmandu	Kathmandu	Throat Swab	2019-01-29	Jan		2019-01-29				Negative for Influenza A & B	ILI		5
NEP-19FL-0841	46	Y	M	Naikap	Kathmandu	Throat Swab	2019-01-29	Jan	Greencity Hospital	2019-01-29				Inf A(H1N1)pdm09 pos	SARI		5			26	28
NEP-19FL-0842	30	Y	F	Naubise	Dhading	Throat Swab	2019-01-29	Jan	Teku Hospital	2019-01-29				Negative for Influenza A & B	SARI		5
NEP-19FL-0843	49	Y	M	Tahachal	Kathmandu	Throat Swab	2019-01-29	Jan	Vayodha Hospital	2019-01-29				Negative for Influenza A & B	SARI		5
NEP-19FL-0844	47	Y	M	Kirtipur	Kathmandu	Throat Swab	2019-01-29	Jan	Vayodha Hospital	2019-01-29				Inf A(H1N1)pdm09 pos	SARI		5			25	28
NEP-19FL-0845	82	Y	F	Bhainsepati	Lalitpur	Throat Swab	2019-01-29	Jan	Midat Hospital	2019-01-29				Inf A(H1N1)pdm09 pos	SARI		5			36	29
NEP-19FL-0846	60	Y	F	Banepa	Kavre	Throat Swab	2019-01-29	Jan	Dhulikhel Hospital	2019-01-29				Inf A(H1N1)pdm09 pos	SARI		5			28	32
NEP-19FL-0847	70	Y	M	Kathmandu	Kathmandu	Throat Swab	2019-01-29	Jan	HAMS	2019-01-29				Negative for Influenza A & B	ILI		5
NEP-19FL-0848	27	Y	M	Kathmandu	Kathmandu	Throat Swab	2019-01-30	Jan	NPHL	2019-01-30				Negative for Influenza A & B	ILI		5
NEP-19FL-0849	70	Y	M	Nardevi	Kathmandu	Throat Swab	2019-01-30	Jan	Kathmandu Model Hospital	2019-01-30				Negative for Influenza A & B	SARI		5
NEP-19FL-0850	36	Y	M	Malangwa	Sarlahi	Throat Swab	2019-01-30	Jan	Kathmandu Valley Hospital	2019-01-30				Negative for Influenza A & B	SARI		5
NEP-19FL-0851	1	Y	F	Kirtipur	Kathmandu	Throat Swab	2019-01-30	Jan	NPHL	2019-01-30	2019-01-31	2019-02-01		Inf A(H1N1)pdm09 pos	ILI		5			35	36
NEP-19FL-0852	30	Y	M	Ilam	Ilam	Throat Swab	2019-01-30	Jan	NPHL	2019-01-30	2019-01-31	2019-02-01		Inf A(H1N1)pdm09 pos	ILI		5			31	37
NEP-19FL-0853	75	Y	M	Nepalgunj	Banke	Throat Swab	2019-01-30	Jan	Blue Cross Hospital	2019-01-30				Negative for Influenza A & B	SARI		5
NEP-19FL-0854	41	Y	F			Throat Swab	2019-01-30	Jan	Norvic Hospital	2019-01-30	2019-01-31	2019-02-01		Inf A(H1N1)pdm09 pos	SARI		5			23	23
NEP-19FL-0855	34	Y	M	Syangja	Syangja	Throat Swab	2019-01-30	Jan	NPHL	2019-01-30				Negative for Influenza A & B	ILI		5
NEP-19FL-0856	38	Y	M	Kathmandu	Kathmandu	Throat Swab	2019-01-30	Jan	Blue Cross Hospital	2019-01-30	2019-01-31	2019-02-01		Inf A(H1N1)pdm09 pos	SARI		5			30	33
NEP-19FL-0857	55	Y	F	Sindhupalchowk	Sindhupalchowk	Throat Swab	2019-01-29	Jan	Kantipur Hospital	2019-01-29				Negative for Influenza A & B	SARI		5
NEP-19FL-0858	65	Y	M	Bhimsensthan	Kathmandu	Throat Swab	2019-01-29	Jan	Blue Cross Hospital	2019-01-29	2019-01-31	2019-02-01		Inf A(H1N1)pdm09 pos	SARI		5			30	33
NEP-19FL-0859	30	Y	M	Nuwakot	Nuwakot	Throat Swab	2019-01-30	Jan	Teku Hospital	2019-01-30				Negative for Influenza A & B	ILI		5
NEP-19FL-0860	31	Y	M			Throat Swab	2019-01-30	Jan	Norvic Hospital	2019-01-30	2019-01-31	2019-02-01		Inf A(H1N1)pdm09 pos	SARI		5			33	35
NEP-19FL-0862	58	Y	F	Dhapakhel	Lalitpur	Throat Swab	2019-01-29	Jan	Alka Hospital	2019-01-29	2019-01-31	2019-02-01		Inf A(H1N1)pdm09 pos	SARI		5			31	31
NEP-19FL-0863	84	Y	M	Nakhipot	Lalitpur	Throat Swab	2019-01-30	Jan	Alka Hospital	2019-01-30	2019-02-04			Influenza B Positive	SARI		5			24
NEP-19FL-0865	72	Y	M	Boudha	Kathmandu	Throat Swab	2019-01-30	Jan	Rajdhani Hospital	2019-01-30	2019-01-31	2019-02-01		Inf A(H1N1)pdm09 pos	SARI		5			36	38
NEP-19FL-0866	63	Y	F	Bansbari	Kathmandu	Throat Swab	2019-01-30	Jan	Chirayu Hospital	2019-01-30				Negative for Influenza A & B	SARI		5
NEP-19FL-0867	62	Y	M	Khotang	Khotang	Throat Swab	2019-01-30	Jan	Civil Hospital	2019-01-30	2019-01-31	2019-02-01		Inf A(H1N1)pdm09 pos	SARI		5			33	35
NEP-19FL-0868	78	Y	F	Dhapakhel	Lalitpur	Throat Swab	2019-01-30	Jan	Sumeru Hospital	2019-01-30				Negative for Influenza A & B	SARI		5
NEP-19FL-0869	41	Y	F	Jhapa	Jhapa	Throat Swab	2019-01-30	Jan	Bir Hospital	2019-01-30				Negative for Influenza A & B	SARI		5
NEP-19FL-0870	44	Y	F	Pokhara	Kaski	Throat Swab	2019-01-30	Jan	Grande Hospital	2019-01-30				Negative for Influenza A & B	SARI		5
NEP-19FL-0871	28	Y	F	Benighat	Dhading	Throat Swab	2019-01-30	Jan	Greencity Hospital	2019-01-30				Negative for Influenza A & B	SARI		5
NEP-19FL-0872	75	Y	M	Kalinchowk	Dolakha	Throat Swab	2019-01-30	Jan	Greencity Hospital	2019-01-30	2019-01-31	2019-02-01		Inf A(H1N1)pdm09 pos	SARI		5			26	26
NEP-19FL-0873	36	Y	F	Kathmandu	Kathmandu	Throat Swab	2019-01-30	Jan	Suvekchya Hospital	2019-01-30	2019-02-04			Influenza B Victoria	SARI		5			17
NEP-19FL-0874	57	Y	F	Kalanki	Kathmandu	Throat Swab	2019-01-29	Jan	Vayodha Hospital	2019-01-29				Negative for Influenza A & B	SARI		5
NEP-19FL-0875	62	Y	M	Kathmandu	Kathmandu	Throat Swab	2019-01-30	Jan	NMC Hospital	2019-01-30	2019-01-31	2019-02-01		Inf A(H1N1)pdm09 pos	SARI		5			33	30
NEP-19FL-0876	65	Y	F	Lubhu	Lalitpur	Throat Swab	2019-01-30	Jan	Alka Hospital	2019-01-30	2019-01-31	2019-02-01		Inf A(H1N1)pdm09 pos	SARI		5			31	33
NEP-19FL-0877	50	Y	M	Bhaktapur	Bhaktapur	Throat Swab	2019-01-30	Jan	Civil Hospital	2019-01-30	2019-01-31	2019-02-01		Inf A(H1N1)pdm09 pos	SARI		5			31	33
NEP-19FL-0879	11	Y	F	Bara	Bara	Throat Swab	2019-01-30	Jan		2019-01-30				Negative for Influenza A & B	SARI		5
NEP-19FL-0880	59	Y	F	Godawari	Lalitpur	Throat Swab	2019-01-30	Jan	Alka Hospital	2019-01-30	2019-01-31	2019-02-01		Inf A(H1N1)pdm09 pos	SARI		5			27	30
NEP-19FL-0881	37	Y	F	Kathmandu	Kathmandu	Throat Swab	2019-01-30	Jan	NPHL	2019-01-30	2019-01-31	2019-02-01		Inf A(H1N1)pdm09 pos	ILI		5			32	37
NEP-19FL-0882	69	Y	F	Bhaktapur	Bhaktapur	Throat Swab	2019-01-30	Jan	Helping Hands	2019-01-30	2019-02-04			Influenza B Positive	SARI		5			16
NEP-19FL-0883	68	Y	F	Lalitpur	Lalitpur	Throat Swab	2019-01-31	Jan	Birendra Sainik	2019-01-31				Negative for Influenza A & B	SARI		5
NEP-19FL-0884	75	Y	F	Dhading	Dhading	Throat Swab	2019-01-31	Jan	Nepal Nation Hospital	2019-01-31				Negative for Influenza A & B	SARI		5
NEP-19FL-0885	64	Y	M	Kathmandu	Kathmandu	Throat Swab	2019-01-31	Jan		2019-01-31				Negative for Influenza A & B	ILI		5
NEP-19FL-0886	77	Y	F	Katunje	Bhaktapur	Throat Swab	2019-01-31	Jan	Kathmandu Hospital	2019-01-31				Inf A(H1N1)pdm09 pos	SARI		5			26	27
NEP-19FL-0887	69	Y	F			Throat Swab	2019-01-31	Jan	Kist Hospital	2019-01-31				Inf A(H1N1)pdm09 pos	SARI		5			31	34
NEP-19FL-0888	29	Y	F	Mulpani	Kathmandu	Throat Swab	2019-01-31	Jan	Norvic Hospital	2019-01-31				Inf A(H1N1)pdm09 pos	ILI		5			27	29
NEP-19FL-0889	30	Y	M			Throat Swab	2019-01-31	Jan	NPHL	2019-01-31				Inf A(H1N1)pdm09 pos	ILI		5			36	35
NEP-19FL-0890	5	Y	M	Sindhupalchowk	Sindhupalchowk	Throat Swab	2019-01-31	Jan	NPHL	2019-01-31				Negative for Influenza A & B	ILI		5
NEP-19FL-0891	3	Y	M	Sindhupalchowk	Sindhupalchowk	Throat Swab	2019-01-31	Jan	NPHL	2019-01-31				Negative for Influenza A & B	ILI		5
NEP-19FL-0892	75	Y	M	Okhaldhunga	Okhaldhunga	Throat Swab	2019-01-31	Jan	Helping Hands	2019-01-31				Negative for Influenza A & B	SARI		5
NEP-19FL-0893	83	Y	M	Surkhet	Surkhet	Throat Swab	2019-01-31	Jan	Medicare Hospital	2019-01-31				Negative for Influenza A & B	SARI		5
NEP-19FL-0894	66	Y	F			Throat Swab	2019-01-31	Jan	Om Hospital	2019-01-31				Negative for Influenza A & B	SARI		5
NEP-19FL-0895	69	Y	M	Kathmandu	Kathmandu	Throat Swab	2019-01-31	Jan	Nepal Cancer Hospital	2019-01-31				Negative for Influenza A & B	SARI		5
NEP-19FL-0896	52	Y	M	Kathmandu	Kathmandu	Throat Swab	2019-01-31	Jan	NPHL	2019-01-31				Negative for Influenza A & B	ILI		5
NEP-19FL-0897	45	Y	M	Sinamangal	Kathmandu	Throat Swab	2019-01-31	Jan	KMC Hospital	2019-01-31				Negative for Influenza A & B	SARI		5
NEP-19FL-0899	8	Y	M	Kathmandu	Kathmandu	Throat Swab	2019-01-31	Jan	NPHL	2019-01-31				Negative for Influenza A & B	ILI		5
NEP-19FL-0901	52	Y	F	Gongabu	Kathmandu	Throat Swab	2019-01-31	Jan	Greencity Hospital	2019-01-31				Negative for Influenza A & B	SARI		5
NEP-19FL-0902	30	Y	F	Sindhupalchowk	Sindhupalchowk	Throat Swab	2019-01-31	Jan	Nepal Medical College	2019-01-31				Negative for Influenza A & B	SARI		5
NEP-19FL-0903	69	Y	F	Baneshwar	Kathmandu	Throat Swab	2019-01-31	Jan	Norvic Hospital	2019-01-31				Negative for Influenza A & B	SARI		5
NEP-19FL-0904	40	Y	M	Kathmandu	Kathmandu	Throat Swab	2019-01-31	Jan	Kathmandu Model Hospital	2019-01-31				Negative for Influenza A & B	SARI		5
NEP-19FL-0905	48	Y	F	Lalitpur	Lalitpur	Throat Swab	2019-01-31	Jan	Sumeru Hospital	2019-01-31				Inf A(H1N1)pdm09 pos	SARI		5			26	30
NEP-19FL-0906	28	Y	M	Kathmandu	Kathmandu	Throat Swab	2019-01-31	Jan	Civil Hospital	2019-01-31				Negative for Influenza A & B	SARI		5
NEP-19FL-0907	39	Y	M	Teku	Kathmandu	Throat Swab	2019-01-31	Jan	Norvic Hospital	2019-01-31				Negative for Influenza A & B	SARI		5
NEP-19FL-0908	56	Y	F	Okhaldhunga	Okhaldhunga	Throat Swab	2019-01-31	Jan	Dhulikhel Hospital	2019-01-31				Negative for Influenza A & B	SARI		5
NEP-19FL-0909	39	Y	F	Babarmahal	Kathmandu	Throat Swab	2019-01-31	Jan	Norvic Hospital	2019-01-31				Inf A(H1N1)pdm09 pos	SARI		5			24	28
NEP-19FL-0910	18	Y	F	Dharan	Sunsari	Throat Swab	2019-01-31	Jan	NPHL	2019-01-31				Negative for Influenza A & B	ILI		5
NEP-19FL-0911	6	Y	F	Gothatar	Kathmandu	Throat Swab	2019-01-31	Jan	Bir Hospital	2019-01-31				Inf A(H1N1)pdm09 pos	SARI		5			29	32
NEP-19FL-0913	52	Y	M	Barhabise	Sindhupalchowk	Throat Swab	2019-01-31	Jan	Dhulikhel Hospital	2019-01-31				Negative for Influenza A & B	SARI		5
NEP-19FL-0915	32	Y	M	Sankhamul	Lalitpur	Throat Swab	2019-01-31	Jan	KMC Hospital	2019-01-31				Negative for Influenza A & B	SARI		5
NEP-19FL-0916	62	Y	M	Gulmi	Gulmi	Throat Swab	2019-01-31	Jan	Gangalal Hospital	2019-01-31				Negative for Influenza A & B	SARI		5
NEP-19FL-0917	45	Y	F	Kathmandu	Kathmandu	Throat Swab	2019-02-01	Feb	NPHL	2019-02-01				Negative for Influenza A & B	ILI		5
NEP-19FL-0918	70	Y	M	Kathmandu	Kathmandu	Throat Swab	2019-01-31	Jan	Bir Hospital	2019-01-31				Negative for Influenza A & B	SARI		5
NEP-19FL-0919	32	Y	M	Biratnagar	Morang	Throat Swab	2019-02-01	Feb	B&B Hospital	2019-02-01				Inf A(H1N1)pdm09 pos	SARI		5			27	30
NEP-19FL-0920	6	M	M	Dhapakhel	Lalitpur	Throat Swab	2019-01-31	Jan	PAHS	2019-01-31				Inf A(H1N1)pdm09 pos	SARI		5			36	35
NEP-19FL-0921	41	Y	F	Kathmandu	Kathmandu	Throat Swab	2019-02-01	Feb	NPHL	2019-02-01				Negative for Influenza A & B	ILI		5
NEP-19FL-0922	24	Y	M	Kathmandu	Kathmandu	Throat Swab	2019-02-01	Feb	NPHL	2019-02-01				Negative for Influenza A & B	ILI		5
NEP-19FL-0923	56	Y	F	Chandragiri	Kathmandu	Throat Swab	2019-02-01	Feb		2019-02-01				Inf A(H1N1)pdm09 pos	SARI		5			26
NEP-19FL-0925	35	Y	M	Gorkha	Gorkha	Throat Swab	2019-02-01	Feb		2019-02-01				Inf A(H1N1)pdm09 pos	SARI		5			30
NEP-19FL-0926	52	Y	M	Sukedhara	Kathmandu	Throat Swab	2019-02-01	Feb	Greencity Hospital	2019-02-01				Inf A(H1N1)pdm09 pos	SARI		5			23
NEP-19FL-0927	81	Y	F	Thaiba	Lalitpur	Throat Swab	2019-02-01	Feb	Nepal Cancer Hospital	2019-02-01				Negative for Influenza A & B	SARI		5
NEP-19FL-0928	72	Y	F	Nayapati	Kathmandu	Throat Swab	2019-02-01	Feb	Medicare Hospital	2019-02-01				Inf A(H1N1)pdm09 pos	SARI		5			30	33
NEP-19FL-0930	32	Y	F	Nagarkot	Bhaktapur	Throat Swab	2019-02-01	Feb	Om Hospital	2019-02-01				Inf A(H1N1)pdm09 pos	SARI		5			30	32
NEP-19FL-0931	43	Y	F	Butwal	Rupandehi	Throat Swab	2019-02-01	Feb	Nepal Nepal Mediciti	2019-02-01				Inf A(H1N1)pdm09 pos	SARI		5			32	36
NEP-19FL-0932	44	Y	M	Kathmandu	Kathmandu	Throat Swab	2019-02-01	Feb	Nepal Nepal Mediciti	2019-02-01				Inf A(H1N1)pdm09 pos	SARI		5			29	32
NEP-19FL-0933	35	Y	M	Lalitpur	Lalitpur	Throat Swab	2019-01-30	Jan	Nepal Nepal Mediciti	2019-01-30				Negative for Influenza A & B	SARI		5
NEP-19FL-0934	35	Y	M	Gokulganga	Ramechhap	Throat Swab	2019-01-30	Jan	Nepal Nepal Mediciti	2019-01-30				Negative for Influenza A & B	SARI		5
NEP-19FL-0935	45	Y	M	Matatirtha	Kathmandu	Throat Swab	2019-02-01	Feb	Star Hospital	2019-02-01				Inf A(H1N1)pdm09 pos	SARI		5			25	27
NEP-19FL-0936	1	Y	F	Balaju	Kathmandu	Throat Swab	2019-02-01	Feb	International Friendship Children Hospital	2019-02-01				Inf A(H1N1)pdm09 pos	SARI		5			29	32
NEP-19FL-0938	43	Y	F	Butwal	Rupandehi	Throat Swab	2019-02-01	Feb	National Path Lab, Butwal	2019-02-01				Inf A(H1N1)pdm09 pos	ILI		5			22	25
NEP-19FL-0939	47	Y	F	Kathmandu	Kathmandu	Throat Swab	2019-02-01	Feb	Helping Hands	2019-02-01				Negative for Influenza A & B	SARI		5
NEP-19FL-0940	28	Y	M	Gorkha	Gorkha	Throat Swab	2019-02-01	Feb	Greencity Hospital	2019-02-01				Inf A(H1N1)pdm09 pos	SARI		5			24	26
NEP-19FL-0941	49	Y	F	Budhabarey	Jhapa	Throat Swab	2019-02-01	Feb	Greencity Hospital	2019-02-01				Inf A(H1N1)pdm09 pos	SARI		5			32	33
NEP-19FL-0942	19	Y	F	Lishankhu	Sindhupalchowk	Throat Swab	2019-02-01	Feb	Helping Hands	2019-02-01				Inf A(H1N1)pdm09 pos	SARI		5			29	33
NEP-19FL-0944	60	Y	F	Gokarna	Kathmandu	Throat Swab	2019-02-01	Feb	Om Hospital	2019-02-01				Inf A(H1N1)pdm09 pos	SARI		5			31
NEP-19FL-0946	70	Y	M	Tarkeshwar	Kathmandu	Throat Swab	2019-02-01	Feb	Manmohan Hospital	2019-02-01				Negative for Influenza A & B	SARI		5
NEP-19FL-0947	27	Y	F	Kathmandu	Kathmandu	Throat Swab	2019-02-01	Feb	NPHL	2019-02-01				Negative for Influenza A & B	ILI		5
NEP-19FL-0948	74	Y	M	Banasthali	Kathmandu	Throat Swab	2019-02-01	Feb	Manmohan Hospital	2019-02-01				Negative for Influenza A & B	SARI		5
NEP-19FL-0949	45	Y	M	Siddalak	Dhading	Throat Swab	2019-02-01	Feb	Manmohan Hospital	2019-02-01				Negative for Influenza A & B	SARI		5
NEP-19FL-0950	71	Y	F	Likhu	Nuwakot	Throat Swab	2019-02-01	Feb	Manmohan Hospital	2019-02-01				Negative for Influenza A & B	SARI		5
NEP-19FL-0951	67	Y	F	Kavre	Kavre	Throat Swab	2019-02-01	Feb	Kantipur Hospital	2019-02-01				Negative for Influenza A & B	SARI		5
NEP-19FL-0952	65	Y	M			Throat Swab	2019-02-01	Feb	Kist Hospital	2019-02-01				Negative for Influenza A & B	SARI		5
NEP-19FL-0953	17	Y	M	Kathmandu	Kathmandu	Throat Swab	2019-02-01	Feb	NPHL	2019-02-01				Inf A(H1N1)pdm09 pos	ILI		5			33	36
NEP-19FL-0954	26	Y	M	Galchhi	Dhading	Throat Swab	2019-02-03	Feb	NPHL	2019-02-03				Negative for Influenza A & B	ILI		5
NEP-19FL-0955	35	Y	M	Nagarjun	Kathmandu	Throat Swab	2019-01-31	Jan	Manmohan Hospital	2019-01-31				Inf A(H1N1)pdm09 pos	SARI		5			28	31
NEP-19FL-0956	50	Y	M	Lalitpur	Lalitpur	Throat Swab	2019-02-03	Feb	Civil Hospital	2019-02-03				Negative for Influenza A & B	SARI		5
NEP-19FL-0957	60	Y	M	Manamaiju	Kathmandu	Throat Swab	2019-02-03	Feb	NPHL	2019-02-03				Negative for Influenza A & B	ILI		5
NEP-19FL-0958	32	Y	F	Chitlang	Makwanpur	Throat Swab	2019-01-27	Jan	PAHS	2019-01-27	2019-03-14			Negative for Influenza A & B	SARI		4
NEP-19FL-0959	1	Y	M	Harisiddhi	Lalitpur	Throat Swab	2019-01-28	Jan	PAHS	2019-01-28	2019-03-14			Negative for Influenza A & B	SARI		5
NEP-19FL-0960	1	Y	M	Sindhupalchowk	Sindhupalchowk	Throat Swab	2019-01-28	Jan	PAHS	2019-01-28	2019-02-17	2019-02-18		Inf A(H1N1)pdm09 pos	SARI		5
NEP-19FL-0961	3	Y	F	Mahalaxmisthan	Lalitpur	Throat Swab	2019-01-28	Jan	PAHS	2019-01-28	2019-02-17	2019-02-18		Inf A(H1N1)pdm09 pos	SARI		5
NEP-19FL-0962	22	Y	F	Kalanki	Kathmandu	Throat Swab	2019-01-31	Jan	PAHS	2019-01-31	2019-02-17	2019-02-18		Inf A(H1N1)pdm09 pos	SARI		5
NEP-19FL-0963	90	Y	M	Godawari	Lalitpur	Throat Swab	2019-01-31	Jan	PAHS	2019-01-31	2019-02-17			Negative for Influenza A & B	SARI		5
NEP-19FL-0964	34	Y	F	Gathaghar	Bhaktapur	Throat Swab	2019-01-31	Jan	PAHS	2019-01-31	2019-02-17	2019-02-18		Inf A(H1N1)pdm09 pos	SARI		5
NEP-19FL-0965	38	Y	M	Dhading	Dhading	Throat Swab	2019-02-01	Feb	PAHS	2019-02-01	2019-02-17	2019-02-18		Inf A(H1N1)pdm09 pos	SARI		5
NEP-19FL-0966	35	Y	F	Godawari	Lalitpur	Throat Swab	2019-02-01	Feb	PAHS	2019-02-01	2019-02-17	2019-02-18		Inf A(H1N1)pdm09 pos	SARI		5
NEP-19FL-0967	34	Y	F	Gathaghar	Bhaktapur	Throat Swab	2019-01-27	Jan	PAHS	2019-01-27	2019-02-17	2019-02-18		Inf A(H1N1)pdm09 pos	ILI		5			32	27
NEP-19FL-0969	27	Y	F	Godawari	Lalitpur	Throat Swab	2019-01-28	Jan	PAHS	2019-01-28	2019-02-17	2019-02-18		Inf A(H1N1)pdm09 pos	ILI		5
NEP-19FL-0970	37	Y	M	Harisiddhi	Lalitpur	Throat Swab	2019-01-31	Jan	PAHS	2019-01-31	2019-02-17			Negative for Influenza A & B	ILI		5
NEP-19FL-0971	22	Y	M	Thasikhel	Lalitpur	Throat Swab	2019-01-31	Jan	PAHS	2019-01-31	2019-02-17	2019-02-18		Inf A(H1N1)pdm09 pos	ILI		5
NEP-19FL-0972	15	Y	M	Jawalakhel	Lalitpur	Throat Swab	2019-01-31	Jan	PAHS	2019-01-31	2019-02-17			Negative for Influenza A & B	ILI		5
NEP-19FL-0973	35	Y	M	Babarmahal	Kathmandu	Throat Swab	2019-01-31	Jan	PAHS	2019-01-31				Negative for Influenza A & B	ILI		5
NEP-19FL-0974	76	Y	M	Imadol	Lalitpur	Throat Swab	2019-01-31	Jan	PAHS	2019-01-31				Negative for Influenza A & B	ILI		5
NEP-19FL-0975	33	Y	F	Lagankhel	Lalitpur	Throat Swab	2019-01-31	Jan	PAHS	2019-01-31				Inf A(H1N1)pdm09 pos	ILI		5
NEP-19FL-0976	31	Y	F	Lalitpur	Lalitpur	Throat Swab	2019-02-01	Feb	PAHS	2019-02-01				Negative for Influenza A & B	ILI		5
NEP-19FL-0977	25	Y	M	Dhapakhel	Lalitpur	Throat Swab	2019-02-01	Feb	PAHS	2019-02-01				Negative for Influenza A & B	ILI		5
NEP-19FL-0978	27	Y	F	Lagankhel	Lalitpur	Throat Swab	2019-02-01	Feb	PAHS	2019-02-01				Negative for Influenza A & B	ILI		5
NEP-19FL-0979	32	Y	M	Lalitpur	Lalitpur	Throat Swab	2019-02-01	Feb	PAHS	2019-02-01				Negative for Influenza A & B	ILI		5
NEP-19FL-0980	29	Y	M	Lalitpur	Lalitpur	Throat Swab	2019-02-01	Feb	PAHS	2019-02-01	2019-02-17			Negative for Influenza A & B	ILI		5
NEP-19FL-0981	36	Y	M	Lagankhel	Lalitpur	Throat Swab	2019-02-01	Feb	PAHS	2019-02-01	2019-02-17			Negative for Influenza A & B	ILI		5
NEP-19FL-0982	26	Y	M	Lalitpur	Lalitpur	Throat Swab	2019-02-01	Feb	PAHS	2019-02-01	2019-02-17			Negative for Influenza A & B	ILI		5
NEP-19FL-0983	31	Y	F	Kusunti	Lalitpur	Throat Swab	2019-02-01	Feb	PAHS	2019-02-01	2019-02-17			Negative for Influenza A & B	ILI		5
NEP-19FL-0984	32	Y	F	Kirtipur	Kathmandu	Throat Swab	2019-02-01	Feb	PAHS	2019-02-01	2019-02-17	2019-02-18		Inf A(H1N1)pdm09 pos	ILI		5
NEP-19FL-0985	33	Y	M	Lalitpur	Lalitpur	Throat Swab	2019-02-01	Feb	PAHS	2019-02-01	2019-02-17			Negative for Influenza A & B	ILI		5
NEP-19FL-0986	15	Y	M	Thasikhel	Lalitpur	Throat Swab	2019-02-01	Feb	PAHS	2019-02-01	2019-02-17			Negative for Influenza A & B	ILI		5
NEP-19FL-0987	32	Y	M	Bholanchhe	Bhaktapur	Throat Swab	2019-02-01	Feb	PAHS	2019-02-01	2019-02-17	2019-04-03		Inf A(H1N1)pdm09 pos	ILI		5
NEP-19FL-0988	25	Y	F	Lalitpur	Lalitpur	Throat Swab	2019-02-01	Feb	PAHS	2019-02-01	2019-02-18			Negative for Influenza A & B	ILI		5
NEP-19FL-0989	70	Y	M	Khairani	Bardiya	Throat Swab	2019-01-25	Jan	PAHS	2019-01-25	2019-02-18			Negative for Influenza A & B	SARI		5
NEP-19FL-0990	1	Y	M	Khajura	Banke	Throat Swab	2019-01-25	Jan	PAHS	2019-01-25	2019-02-18			Negative for Influenza A & B	SARI		5
NEP-19FL-0991	62	Y	M	Kohalpur	Banke	Throat Swab	2019-01-25	Jan	PAHS	2019-01-25	2019-02-18			Negative for Influenza A & B	SARI		5
NEP-19FL-0992	6	M	M	Churi	Kailali	Throat Swab	2019-01-27	Jan	PAHS	2019-01-27	2019-02-18			Negative for Influenza A & B	SARI		5
NEP-19FL-0993	1	Y	M	Kailali	Kailali	Throat Swab	2019-01-28	Jan	PAHS	2019-01-28	2019-02-18			Negative for Influenza A & B	SARI		5
NEP-19FL-0994	39	Y	F	Musikot	Rukum	Throat Swab	2019-01-28	Jan	PAHS	2019-01-28	2019-02-18			Negative for Influenza A & B	SARI		5
NEP-19FL-0995	30	Y	M	Phoolbari	Kailali	Throat Swab	2019-01-28	Jan	PAHS	2019-01-28	2019-02-18			Negative for Influenza A & B	SARI		5
NEP-19FL-0996	29	Y	M	Kohalpur	Banke	Throat Swab	2019-01-29	Jan	PAHS	2019-01-29	2019-02-18			Negative for Influenza A & B	SARI		5
NEP-19FL-0997	3	Y	F	Bhadrapur	Jhapa	Throat Swab	2019-01-28	Jan	PAHS	2019-01-28	2019-02-22			Negative for Influenza A & B	SARI		5
NEP-19FL-0998	28	Y	M	Chandragadhi	Jhapa	Throat Swab	2019-01-30	Jan	PAHS	2019-01-30	2019-02-22			Negative for Influenza A & B	SARI		5
NEP-19FL-0999	28	Y	F	Boudha	Kathmandu	Throat Swab	2019-02-03	Feb		2019-02-03				Negative for Influenza A & B	SARI		5
NEP-19FL-1000	49	Y	F	Godawari	Lalitpur	Throat Swab	2019-02-03	Feb		2019-02-03				Negative for Influenza A & B	SARI		5
NEP-19FL-1001	62	Y	M	Dhapakhel	Lalitpur	Throat Swab	2019-02-03	Feb	Alka Hospital	2019-02-03				Negative for Influenza A & B	SARI		5
NEP-19FL-1002	54	Y	M	Sindhupalchowk	Sindhupalchowk	Throat Swab	2019-02-03	Feb	Alka Hospital	2019-02-03				Inf A(H1N1)pdm09 pos	SARI		5			31	33
NEP-19FL-1003	65	Y	F	Lalitpur	Lalitpur	Throat Swab	2019-02-03	Feb	Alka Hospital	2019-02-03				Negative for Influenza A & B	SARI		5
NEP-19FL-1004	45	Y	F	Nakhipot	Lalitpur	Throat Swab	2019-02-03	Feb	Alka Hospital	2019-02-03				Negative for Influenza A & B	SARI		5
NEP-19FL-1005	25	Y	M	Kalanki	Kathmandu	Throat Swab	2019-02-03	Feb	Alka Hospital	2019-02-03				Negative for Influenza A & B	SARI		5
NEP-19FL-1006	57	Y	M	Kathmandu	Kathmandu	Throat Swab	2019-02-03	Feb	NPHL	2019-02-03				Inf A(H1N1)pdm09 pos	ILI		5			34	34
NEP-19FL-1008	91	Y	M	Kathmandu	Kathmandu	Throat Swab	2019-02-03	Feb	Sumeru Hospital	2019-02-03				Negative for Influenza A & B	SARI		5
NEP-19FL-1009	51	Y	F	Patan	Lalitpur	Throat Swab	2019-02-03	Feb	Bir Hospital	2019-02-03				Negative for Influenza A & B	SARI		5
NEP-19FL-1011	84	Y	F	Balkumari	Lalitpur	Throat Swab	2019-02-03	Feb	PAHS	2019-02-03				Inf A(H1N1)pdm09 pos	SARI		5			27	30
NEP-19FL-1012	17	Y	F	Godamchaur	Lalitpur	Throat Swab	2019-02-03	Feb	PAHS	2019-02-03				Inf A(H1N1)pdm09 pos	SARI		5			34	34
NEP-19FL-1013	72	Y	F	Kathmandu	Kathmandu	Throat Swab	2019-02-03	Feb	Kantipur Hospital	2019-02-03				Negative for Influenza A & B	SARI		5
NEP-19FL-1014	43	Y	M	Balkumari	Lalitpur	Throat Swab	2019-02-03	Feb	B&B Hospital	2019-02-03				Inf A(H1N1)pdm09 pos	SARI		5			27
NEP-19FL-1015	18	Y	M	Kathmandu	Kathmandu	Throat Swab	2019-02-03	Feb	KMC Hospital	2019-02-03				Negative for Influenza A & B	SARI		5
NEP-19FL-1016	78	Y	M	Kathmandu	Kathmandu	Throat Swab	2019-02-03	Feb	B&B Hospital	2019-02-03	2019-02-04	2019-02-07		Influenza A/H3 Positive	SARI		5			24	25
NEP-19FL-1017	27	Y	F	Imadol	Lalitpur	Throat Swab	2019-02-03	Feb	Global Hospital	2019-02-03	2019-02-04			Influenza B Yamagata	SARI		5			29
NEP-19FL-1018	18	Y	M	Kathmandu	Kathmandu	Throat Swab	2019-02-03	Feb	Greencity Hospital	2019-02-03				Negative for Influenza A & B	SARI		5
NEP-19FL-1019	69	Y	F	Banepa	Kavre	Throat Swab	2019-02-03	Feb	Sumeru Hospital	2019-02-03				Negative for Influenza A & B	SARI		5
NEP-19FL-1020	53	Y	M	Lalitpur	Lalitpur	Throat Swab	2019-02-03	Feb	NPHL	2019-02-03				Negative for Influenza A & B	SARI		5
NEP-19FL-1021	77	Y	M	Kathmandu	Kathmandu	Throat Swab	2019-02-03	Feb	Venus Hospital	2019-02-03				Inf A(H1N1)pdm09 pos	SARI		5			26	30
NEP-19FL-1022	42	Y	F	Mahendranagar	Kanchanpur	Throat Swab	2019-02-03	Feb	NPHL	2019-02-03				Negative for Influenza A & B	ILI		5
NEP-19FL-1023	53	Y	F	Nayabazar	Kathmandu	Throat Swab	2019-02-03	Feb	Kathmandu Hospital	2019-02-03				Inf A(H1N1)pdm09 pos	SARI		5			26	28
NEP-19FL-1024	20	Y	F	Benighat	Dhading	Throat Swab	2019-02-03	Feb	Bir Hospital	2019-02-03	2019-02-04			Influenza B Positive	SARI		5			12
NEP-19FL-1026	40	Y	M	Bhaktapur	Bhaktapur	Throat Swab	2019-02-03	Feb	KMC Hospital	2019-02-03				Inf A(H1N1)pdm09 pos	SARI		5			28	34
NEP-19FL-1027	90	Y	F	Chandragiri	Kathmandu	Throat Swab	2019-02-03	Feb	Civil Hospital	2019-02-03				Negative for Influenza A & B	SARI		5
NEP-19FL-1029	59	Y	M	Machapokhari	Kathmandu	Throat Swab	2019-02-03	Feb	Greencity Hospital	2019-02-03				Negative for Influenza A & B	SARI		5
NEP-19FL-1030	40	Y	F	Kathmandu	Kathmandu	Throat Swab	2019-02-03	Feb	NPHL	2019-02-03				Negative for Influenza A & B	ILI		5
NEP-19FL-1031	23	Y	M	Kohalpur	Banke	Throat Swab	2019-02-03	Feb	Civil Hospital	2019-02-03				Negative for Influenza A & B	SARI		5
NEP-19FL-1032	68	Y	F	Kathmandu	Kathmandu	Throat Swab	2019-02-03	Feb	KMC Hospital	2019-02-03				Negative for Influenza A & B	SARI		5
NEP-19FL-1033	31	Y	F			Throat Swab	2019-02-03	Feb	Blue Cross Hospital	2019-02-03				Inf A(H1N1)pdm09 pos	SARI		5			31	33
NEP-19FL-1034	41	Y	M	Kathmandu	Kathmandu	Throat Swab	2019-02-03	Feb	All Nepal Hospital	2019-02-03				Negative for Influenza A & B	SARI		5
NEP-19FL-1035	28	Y	M	Imadol	Lalitpur	Throat Swab	2019-02-03	Feb	Kist Hospital	2019-02-03				Inf A(H1N1)pdm09 pos	SARI		5			32	34
NEP-19FL-1036	39	Y	M	Lalitpur	Lalitpur	Throat Swab	2019-02-03	Feb	Sumeru Hospital	2019-02-03				Negative for Influenza A & B	SARI		5
NEP-19FL-1037	26	Y	F	Imadol	Lalitpur	Throat Swab	2019-02-04	Feb	Kist Hospital	2019-02-04				Negative for Influenza A & B	SARI		5
NEP-19FL-1038	54	Y	M	Tamakoshi	Dolakha	Throat Swab	2019-02-04	Feb	Norvic Hospital	2019-02-04	2019-02-04			Influenza B Positive	SARI		5			14
NEP-19FL-1039	35	Y	M	Kathmandu	Kathmandu	Throat Swab	2019-02-04	Feb		2019-02-04				Inf A(H1N1)pdm09 pos	SARI		5			19
NEP-19FL-1041	62	Y	M			Throat Swab	2019-02-04	Feb	NPHL					Negative for Influenza A & B	ILI		6
NEP-19FL-1042	61	Y	F	Jugal	Sindhupalchowk	Throat Swab	2019-02-03	Feb		2019-02-03				Negative for Influenza A & B	SARI		5
NEP-19FL-1043	72	Y	F	Suryabinayak	Bhaktapur	Throat Swab	2019-02-04	Feb		2019-02-04				Inf A(H1N1)pdm09 pos	SARI		6			34
NEP-19FL-1044	52	Y	M	Swayambhu	Kathmandu	Throat Swab	2019-02-04	Feb	NPHL					Inf A(H1N1)pdm09 pos	SARI		6			33
NEP-19FL-1045	50	Y	F	Kathmandu	Kathmandu	Throat Swab	2019-02-04	Feb	Bir Hospital	2019-02-04				Negative for Influenza A & B	SARI		6
NEP-19FL-1046	78	Y	M			Throat Swab	2019-02-04	Feb	Bir Hospital	2019-02-04				Negative for Influenza A & B	SARI		6
NEP-19FL-1047	2	Y	M			Throat Swab	2019-02-04	Feb	NPHL	2019-02-04				Negative for Influenza A & B	ILI		6
NEP-19FL-1048	27	Y	F	Chapagaun	Lalitpur	Throat Swab	2019-02-03	Feb	PAHS	2019-02-03				Inf A(H1N1)pdm09 pos	SARI		5			27	26
NEP-19FL-1049	40	Y	M	Siddhipur	Lalitpur	Throat Swab	2019-02-03	Feb	PAHS	2019-02-03				Negative for Influenza A & B	SARI		5
NEP-19FL-1050	50	Y	M	Lalitpur	Lalitpur	Throat Swab	2019-02-04	Feb	Civil Hospital					Negative for Influenza A & B	ILI		6
NEP-19FL-1051	37	Y	M	Baniyatar	Kathmandu	Throat Swab	2019-02-04	Feb	Greencity Hospital	2019-02-04				Negative for Influenza A & B	SARI		6
NEP-19FL-1053	63	Y	F	Kathmandu	Kathmandu	Throat Swab	2019-02-04	Feb	Grande Hospital	2019-02-04				Negative for Influenza A & B	SARI		6
NEP-19FL-1054	78	Y	M	Kathmandu	Kathmandu	Throat Swab	2019-02-04	Feb	Greencity Hospital	2019-02-04				Negative for Influenza A & B	SARI		6
NEP-19FL-1055	62	Y	M	Dolakha	Dolakha	Throat Swab	2019-02-04	Feb	Ganesh Man Hospital	2019-02-04				Inf A(H1N1)pdm09 pos	SARI		6			34
NEP-19FL-1056	44	Y	F	Kathmandu	Kathmandu	Throat Swab	2019-02-04	Feb	Dirghayu Hospital	2019-02-04				Negative for Influenza A & B	SARI		6
NEP-19FL-1057	10	M	F	Machapokhari	Kathmandu	Throat Swab	2019-02-04	Feb	International Friendship Children Hospital	2019-02-04				Negative for Influenza A & B	SARI		6
NEP-19FL-1058	70	Y	F	Chandragiri	Kathmandu	Throat Swab	2019-02-04	Feb	Bir Hospital	2019-02-04				Negative for Influenza A & B	SARI		6
NEP-19FL-1059	23	Y	M	Lalitpur	Lalitpur	Throat Swab	2019-02-04	Feb	Sumeru Hospital	2019-02-04	2019-02-05			Influenza B Positive	SARI		6			22
NEP-19FL-1060	31	Y	M	Kapurdhara	Kathmandu	Throat Swab	2019-02-04	Feb	Manmohan Hospital	2019-02-04				Inf A(H1N1)pdm09 pos	ILI		6			27
NEP-19FL-1061	62	Y	M	Kavre	Kavre	Throat Swab	2019-02-04	Feb	KMC Hospital	2019-02-04				Negative for Influenza A & B	SARI		6
NEP-19FL-1062	8	Y	M	Bhaktapur	Bhaktapur	Throat Swab	2019-02-05	Feb	NPHL	2019-02-05				Inf A(H1N1)pdm09 pos	ILI		6			32
NEP-19FL-1063	15	Y	F	Bhaktapur	Bhaktapur	Throat Swab	2019-02-05	Feb	NPHL	2019-02-05				Inf A(H1N1)pdm09 pos	ILI		6			29
NEP-19FL-1064	65	Y	M	Dolakha	Dolakha	Throat Swab	2019-02-05	Feb	Nepal Police Hospital	2019-02-05				Negative for Influenza A & B	SARI		6
NEP-19FL-1065	46	Y	M	Kathmandu	Kathmandu	Throat Swab	2019-02-05	Feb	NPHL	2019-02-05				Inf A(H1N1)pdm09 pos	ILI		6			27
NEP-19FL-1066	54	Y	F	Bhaktapur	Bhaktapur	Throat Swab	2019-02-05	Feb	KMC Hospital	2019-02-05				Inf A(H1N1)pdm09 pos	SARI		6			34
NEP-19FL-1067	11	Y	F	Kalaiya	Bara	Throat Swab	2019-02-05	Feb	Rajdhani Hospital	2019-02-05				Negative for Influenza A & B	SARI		6
NEP-19FL-1068	56	Y	F	Nuwakot	Nuwakot	Throat Swab	2019-02-05	Feb	NPHL	2019-02-05				Inf A(H1N1)pdm09 pos	ILI		6			35	36
NEP-19FL-1069	3	M	M	Baneshwar	Kathmandu	Throat Swab	2019-02-04	Feb	PAHS	2019-02-04				Negative for Influenza A & B	SARI		6
NEP-19FL-1070	27	Y	F	Bhaktapur	Bhaktapur	Throat Swab	2019-02-04	Feb	PAHS	2019-02-04				Negative for Influenza A & B	ILI		6
NEP-19FL-1071	27	Y	F	Morang	Morang	Throat Swab	2019-02-03	Feb	Norvic Hospital	2019-02-03	2019-02-06			Influenza B Positive	SARI		6			22
NEP-19FL-1072	75	Y	M	Boudha	Kathmandu	Throat Swab	2019-02-05	Feb	Medicare Hospital	2019-02-05	2019-02-06			Influenza B Positive	SARI		6			31
NEP-19FL-1073	48	Y	M	Kathmandu	Kathmandu	Throat Swab	2019-02-05	Feb	Greencity Hospital	2019-02-05				Inf A(H1N1)pdm09 pos	SARI		6			22	24
NEP-19FL-1074	32	Y	F	Kathmandu	Kathmandu	Throat Swab	2019-02-05	Feb	Greencity Hospital	2019-02-05				Inf A(H1N1)pdm09 pos	SARI		6			33	35
NEP-19FL-1075	15	Y	M	Kathmandu	Kathmandu	Throat Swab	2019-02-05	Feb		2019-02-05				Inf A(H1N1)pdm09 pos	SARI		6			19	21
NEP-19FL-1076	22	Y	F	Panchakanya	Nuwakot	Throat Swab	2019-02-05	Feb		2019-02-05				Negative for Influenza A & B	SARI		6
NEP-19FL-1077	75	Y	F	Godawari	Lalitpur	Throat Swab	2019-02-05	Feb		2019-02-05				Negative for Influenza A & B	SARI		6
NEP-19FL-1078	39	Y	M	Tokha	Kathmandu	Throat Swab	2019-02-05	Feb	Grande Hospital	2019-02-05				Negative for Influenza A & B	SARI		6
NEP-19FL-1079	52	Y	M	Baluwatar	Kathmandu	Throat Swab	2019-02-05	Feb	Chirayu Hospital	2019-02-05				Inf A(H1N1)pdm09 pos	SARI		6			32	34
NEP-19FL-1080	40	Y	F	Dhapasi	Kathmandu	Throat Swab	2019-02-05	Feb	Greencity Hospital	2019-02-05				Inf A(H1N1)pdm09 pos	SARI		6			29	31
NEP-19FL-1081	42	Y	F	Dolakha	Kathmandu	Throat Swab	2019-02-05	Feb	Gangalal Hospital	2019-02-05				Inf A(H1N1)pdm09 pos	SARI		6			26	29
NEP-19FL-1082	45	Y	F	Ramkot	Kathmandu	Throat Swab	2019-02-05	Feb	Kathmandu Hospital	2019-02-05				Inf A(H1N1)pdm09 pos	SARI		6			24	26
NEP-19FL-1083	45	Y	F	Kirtipur	Kathmandu	Throat Swab	2019-02-05	Feb	Vayodha Hospital	2019-02-05				Negative for Influenza A & B	SARI		6
NEP-19FL-1084	30	Y	F	Kalimati	Kathmandu	Throat Swab	2019-02-05	Feb	Vayodha Hospital	2019-02-05				Inf A(H1N1)pdm09 pos	SARI		6			24	26
NEP-19FL-1085	35	Y	F	Banepa	Kavre	Throat Swab	2019-02-05	Feb	Vayodha Hospital	2019-02-05				Inf A(H1N1)pdm09 pos	SARI		6			29	30
NEP-19FL-1086	85	Y	F	Kathmandu	Kathmandu	Throat Swab	2019-02-05	Feb	Vayodha Hospital	2019-02-05				Negative for Influenza A & B	SARI		6
NEP-19FL-1087	52	Y	F	Kathmandu	Kathmandu	Throat Swab	2019-02-03	Feb	HAMS	2019-02-03				Inf A(H1N1)pdm09 pos	SARI		6			23	25
NEP-19FL-1088	47	Y	M	Italy	Italy	Throat Swab	2019-02-05	Feb	Vayodha Hospital	2019-02-05	2019-02-06	2019-02-08		Influenza A/H3 Positive	SARI		6			31	30
NEP-19FL-1089	49	Y	F	Gulmi	Gulmi	Throat Swab	2019-02-03	Feb	Greencity Hospital	2019-02-03				Inf A(H1N1)pdm09 pos	SARI		6			29	30
NEP-19FL-1090	68	Y	F	Lokanthali	Bhaktapur	Throat Swab	2019-02-05	Feb		2019-02-05				Inf A(H1N1)pdm09 pos	SARI		6			31	34
NEP-19FL-1091	39	Y	F	Dolakha	Dolakha	Throat Swab	2019-02-05	Feb	Sumeru Hospital	2019-02-05				Inf A(H1N1)pdm09 pos	SARI		6			30	32
NEP-19FL-1092	49	Y	M	Mandikhatar	Kathmandu	Throat Swab	2019-02-05	Feb	Sumeru Hospital	2019-02-05				Inf A(H1N1)pdm09 pos	SARI		6			23	23
NEP-19FL-1093	45	Y	F	Kathmandu	Kathmandu	Throat Swab	2019-02-05	Feb	Suvekchya Hospital	2019-02-05				Negative for Influenza A & B	SARI		6
NEP-19FL-1094	42	Y	F	Kathmandu	Kathmandu	Throat Swab	2019-02-06	Feb	Manmohan Hospital	2019-02-06				Negative for Influenza A & B	SARI		6
NEP-19FL-1095	73	Y	F	Kathmandu	Kathmandu	Throat Swab	2019-02-06	Feb	Civil Hospital	2019-02-06				Inf A(H1N1)pdm09 pos	SARI		6			27	29
NEP-19FL-1096	30	Y	F	Kathmandu	Kathmandu	Throat Swab	2019-02-06	Feb	NPHL	2019-02-06				Negative for Influenza A & B	ILI		6
NEP-19FL-1097	68	Y	F	Lalitpur	Lalitpur	Throat Swab	2019-02-06	Feb	Alka Hospital	2019-02-06				Inf A(H1N1)pdm09 pos	SARI		6			33	36
NEP-19FL-1098	50	Y	M	Lalitpur	Lalitpur	Throat Swab	2019-02-06	Feb		2019-02-06				Inf A(H1N1)pdm09 pos	SARI		6			26	27
NEP-19FL-1099	20	Y	F	Kathmandu	Kathmandu	Throat Swab	2019-02-06	Feb	Greencity Hospital	2019-02-06	2019-02-07	2019-02-08		Influenza A/H3 Positive	SARI		6			23	25
NEP-19FL-1100	60	Y	F	Kathmandu	Kathmandu	Throat Swab	2019-02-06	Feb	Sumeru Hospital	2019-02-06				Inf A(H1N1)pdm09 pos	SARI		6			30	32
NEP-19FL-1101	67	Y	M	Kathmandu	Kathmandu	Throat Swab	2019-02-06	Feb	Civil Hospital	2019-02-06				Inf A(H1N1)pdm09 pos	SARI		6			34	36
NEP-19FL-1102	61	Y	F	Sindhuli	Sindhuli	Throat Swab	2019-02-06	Feb	National Hospital	2019-02-06	2019-02-07	2019-02-10		Influenza A/H3 Positive	SARI		6			29	32
NEP-19FL-1103	3	Y	M	Kathmandu	Kathmandu	Throat Swab	2019-02-06	Feb	Nepal Cancer Hospital	2019-02-06				Inf A(H1N1)pdm09 pos	SARI		6			29	33
NEP-19FL-1104	84	Y	M	Kathmandu	Kathmandu	Throat Swab	2019-02-06	Feb	Medicare Hospital	2019-02-06				Inf A(H1N1)pdm09 pos	SARI		6			31	33
NEP-19FL-1105	46	Y	M	Kathmandu	Kathmandu	Throat Swab	2019-02-06	Feb	Kantipur Hospital	2019-02-06				Inf A(H1N1)pdm09 pos	SARI		6			27	24
NEP-19FL-1106	27	Y	F	Kathmandu	Kathmandu	Throat Swab	2019-02-06	Feb	Chirayu Hospital	2019-02-06				Inf A(H1N1)pdm09 pos	SARI		6			23
NEP-19FL-1107	56	Y	M	Hetauda	Makwanpur	Throat Swab	2019-02-06	Feb	Everest Hospital	2019-02-06				Negative for Influenza A & B	SARI		6
NEP-19FL-1108	24	Y	F	Kathmandu	Kathmandu	Throat Swab	2019-02-06	Feb	Greencity Hospital	2019-02-06				Negative for Influenza A & B	SARI		6
NEP-19FL-1109	67	Y	F	Dhading	Dhading	Throat Swab	2019-02-06	Feb	Manmohan Hospital	2019-02-06				Inf A(H1N1)pdm09 pos	SARI		6			23	26
NEP-19FL-1110	35	Y	F	Kathmandu	Kathmandu	Throat Swab	2019-02-06	Feb	NPHL	2019-02-06				Negative for Influenza A & B	SARI		6
NEP-19FL-1111	32	Y	F	Kathmandu	Kathmandu	Throat Swab	2019-02-06	Feb	NPHL	2019-02-06				Inf A(H1N1)pdm09 pos	ILI		6			32	34
NEP-19FL-1113	42	Y	F			Throat Swab	2019-02-06	Feb	Nepal Nepal Mediciti	2019-02-06				Inf A(H1N1)pdm09 pos	SARI		6			31	32
NEP-19FL-1114	55	Y	F	Kathmandu	Kathmandu	Throat Swab	2019-02-06	Feb	Vayodha Hospital	2019-02-06				Negative for Influenza A & B	SARI		6
NEP-19FL-1115	58	Y	M	Kathmandu	Kathmandu	Throat Swab	2019-02-06	Feb	Vayodha Hospital	2019-02-06				Negative for Influenza A & B	SARI		6
NEP-19FL-1116	73	Y	M	Kathmandu	Kathmandu	Throat Swab	2019-02-06	Feb	Manmohan Hospital	2019-02-06				Negative for Influenza A & B	SARI		6
NEP-19FL-1117	52	Y	F	Kathmandu	Kathmandu	Throat Swab	2019-02-06	Feb	Civil Hospital	2019-02-06				Inf A(H1N1)pdm09 pos	SARI		6			30	31
NEP-19FL-1118	21	Y	F	Kathmandu	Kathmandu	Throat Swab	2019-02-06	Feb	Greencity Hospital	2019-02-06				Inf A(H1N1)pdm09 pos	SARI		6			33	33
NEP-19FL-1119	35	Y	F	Kathmandu	Kathmandu	Throat Swab	2019-02-06	Feb	Teku Hospital	2019-02-06				Inf A(H1N1)pdm09 pos	SARI		6			23	25
NEP-19FL-1120	37	Y	M	Kathmandu	Kathmandu	Throat Swab	2019-02-06	Feb	NPHL	2019-02-06				Inf A(H1N1)pdm09 pos	ILI		6			28	30
NEP-19FL-1121	24	Y	M	Nagarjun	Kathmandu	Throat Swab	2019-02-06	Feb	Manmohan Hospital	2019-02-06				Inf A(H1N1)pdm09 pos	SARI		6			28	30
NEP-19FL-1122	65	Y	F	Sindhupalchowk	Sindhupalchowk	Throat Swab	2019-02-06	Feb	Police Hospital	2019-02-06				Negative for Influenza A & B	SARI		6
NEP-19FL-1123	50	Y	F	Kailali	Kailali	Throat Swab	2019-02-07	Feb	Birendra Sainik	2019-02-07				Inf A(H1N1)pdm09 pos	SARI		6			30	32
NEP-19FL-1124	36	Y	F	Bhaktapur	Bhaktapur	Throat Swab	2019-02-07	Feb	NPHL	2019-02-07				Negative for Influenza A & B	ILI		6
NEP-19FL-1125	31	Y	F	Bhaktapur	Bhaktapur	Throat Swab	2019-02-07	Feb	NPHL	2019-02-07				Inf A(H1N1)pdm09 pos	ILI		6			26	29
NEP-19FL-1126	66	Y	F	Gokarna	Kathmandu	Throat Swab	2019-02-07	Feb	Chirayu Hospital	2019-02-07				Negative for Influenza A & B	SARI		6
NEP-19FL-1127	52	Y	F	Ratopul	Kathmandu	Throat Swab	2019-02-07	Feb	Norvic Hospital	2019-02-07				Inf A(H1N1)pdm09 pos	SARI		6			35	37
NEP-19FL-1128	67	Y	F	Kathmandu	Kathmandu	Throat Swab	2019-02-07	Feb	NPHL	2019-02-07				Negative for Influenza A & B	ILI		6
NEP-19FL-1129	80	Y	F	Kathmandu	Kathmandu	Throat Swab	2019-02-07	Feb	NMC Hospital	2019-02-07				Inf A(H1N1)pdm09 pos	SARI		6			26	28
NEP-19FL-1130	53	Y	F	Kathmandu	Kathmandu	Throat Swab	2019-02-07	Feb	Manmohan Hospital	2019-02-07				Negative for Influenza A & B	SARI		6
NEP-19FL-1131	37	Y	F	Tanahu	Tanahu	Throat Swab	2019-02-07	Feb	Manmohan Hospital	2019-02-07				Inf A(H1N1)pdm09 pos	SARI		6			29	32
NEP-19FL-1132	35	Y	M	Kathmandu	Kathmandu	Throat Swab	2019-02-07	Feb	NPHL	2019-02-07				Negative for Influenza A & B	ILI		6
NEP-19FL-1134	92	Y	M	Koteshwar	Kathmandu	Throat Swab	2019-02-07	Feb	Alka Hospital	2019-02-07				Negative for Influenza A & B	SARI		6
NEP-19FL-1135	56	Y	M	Ramechhap	Ramechhap	Throat Swab	2019-02-07	Feb	Medicare Hospital	2019-02-07				Negative for Influenza A & B	SARI		6
NEP-19FL-1136	42	Y	F	Dhading	Dhading	Throat Swab	2019-02-07	Feb	Suvekchya Hospital	2019-02-07				Negative for Influenza A & B	SARI		6
NEP-19FL-1137	22	Y	F	Okhaldhunga	Okhaldhunga	Throat Swab	2019-02-07	Feb	NPHL	2019-02-07				Inf A(H1N1)pdm09 pos	ILI		6			31	33
NEP-19FL-1138	2	M	M	Mahottari	Mahottari	Throat Swab	2019-02-07	Feb	International Friendship Children Hospital	2019-02-07				Negative for Influenza A & B	SARI		6
NEP-19FL-1139	74	Y	M	Tahachal	Kathmandu	Throat Swab	2019-02-07	Feb	NPHL	2019-02-07				Negative for Influenza A & B	ILI		6
NEP-19FL-1140	37	Y	M	Kathmandu	Kathmandu	Throat Swab	2019-02-07	Feb	Om Hospital	2019-02-07				Negative for Influenza A & B	SARI		6
NEP-19FL-1141	29	Y	F	Bhedasing	Kathmandu	Throat Swab	2019-02-07	Feb	NPHL	2019-02-07	2019-02-08			Influenza B Positive	ILI		6			27
NEP-19FL-1142	37	Y	F	Kathmandu	Kathmandu	Throat Swab	2019-02-07	Feb	NPHL	2019-02-07				Inf A(H1N1)pdm09 pos	ILI		6			27	31
NEP-19FL-1143	24	Y	F	Kapan	Kathmandu	Throat Swab	2019-02-07	Feb	NPHL	2019-02-07	2019-02-08			Influenza B Positive	ILI		6			29
NEP-19FL-1144	81	Y	M	Lalitpur	Lalitpur	Throat Swab	2019-02-07	Feb	Sumeru Hospital	2019-02-07				Negative for Influenza A & B	SARI		6
NEP-19FL-1145	82	Y	F	Kathmandu	Kathmandu	Throat Swab	2019-02-07	Feb	Teku Hospital	2019-02-07	2019-02-08	2019-02-10		Influenza A/H3 Positive	SARI		6			28	29
NEP-19FL-1146	3	Y	F	Bara	Bara	Throat Swab	2019-02-07	Feb	Bir Hospital	2019-02-07				Negative for Influenza A & B	SARI		6
NEP-19FL-1147	72	Y	F	Kathmandu	Kathmandu	Throat Swab	2019-02-07	Feb	Chirayu Hospital	2019-02-07				Negative for Influenza A & B	SARI		6
NEP-19FL-1148	65	Y	F	Kathmandu	Kathmandu	Throat Swab	2019-02-07	Feb	Grande Hospital	2019-02-07				Negative for Influenza A & B	SARI		6
NEP-19FL-1149	60	Y	F	Kathmandu	Kathmandu	Throat Swab	2019-02-07	Feb	Chirayu Hospital	2019-02-07	2019-02-08	2019-02-10		Influenza A/H3 Positive	SARI		6			25	25
NEP-19FL-1150	63	Y	F	Tripureshwar	Kathmandu	Throat Swab	2019-02-07	Feb	Blue Cross Hospital	2019-02-07				Negative for Influenza A & B	SARI		6
NEP-19FL-1151	35	Y	M	Tripureshwar	Kathmandu	Throat Swab	2019-02-07	Feb	Blue Cross Hospital	2019-02-07				Negative for Influenza A & B	SARI		6
NEP-19FL-1152	30	Y	F	Tripureshwar	Kathmandu	Throat Swab	2019-02-07	Feb	Blue Cross Hospital	2019-02-07				Negative for Influenza A & B	SARI		6
NEP-19FL-1153	36	Y	F	Okhaldhunga	Okhaldhunga	Throat Swab	2019-02-08	Feb		2019-02-07				Negative for Influenza A & B	SARI		6
NEP-19FL-1154	72	Y	F	Kathmandu	Kathmandu	Throat Swab	2019-02-08	Feb		2019-02-08				Negative for Influenza A & B	SARI		6
NEP-19FL-1155	36	Y	F	Kathmandu	Kathmandu	Throat Swab	2019-02-08	Feb	NPHL	2019-02-08		I		Negative for Influenza A & B	ILI		6
NEP-19FL-1156	64	Y	M	Lalitpur	Lalitpur	Throat Swab	2019-02-08	Feb	Midat Hospital	2019-02-08				Inf A(H1N1)pdm09 pos	SARI		6			28
NEP-19FL-1157	73	Y	F	Kathmandu	Kathmandu	Throat Swab	2019-02-08	Feb	Grande Hospital	2019-02-08				Inf A(H1N1)pdm09 pos	SARI		6			25
NEP-19FL-1158	16	Y	M	Pokhara	Kaski	Throat Swab	2019-02-08	Feb	Grande Hospital	2019-02-08				Negative for Influenza A & B	SARI		6
NEP-19FL-1159	66	Y	M	Kavre	Kavre	Throat Swab	2019-02-08	Feb	Rajdhani Hospital	2019-02-08				Negative for Influenza A & B	SARI		6
NEP-19FL-1160	77	Y	F	Kathmandu	Kathmandu	Throat Swab	2019-02-08	Feb	NPHL	2019-02-08				Inf A(H1N1)pdm09 pos	ILI		6			30	32
NEP-19FL-1161	56	Y	F	Narayantar	Kathmandu	Throat Swab	2019-02-08	Feb	KMC Hospital	2019-02-08				Negative for Influenza A & B	SARI		6
NEP-19FL-1162	53	Y	F	Okhaldhunga	Okhaldhunga	Throat Swab	2019-02-08	Feb	KMC Hospital	2019-02-08				Inf A(H1N1)pdm09 pos	SARI		6			33	35
NEP-19FL-1163	80	Y	F	Bhaktapur	Bhaktapur	Throat Swab	2019-02-08	Feb	KMC Hospital	2019-02-08	2019-02-10			Influenza B Positive	SARI		6			16
NEP-19FL-1164	15	Y	F	Naikap	Kathmandu	Throat Swab	2019-02-08	Feb	NPHL	2019-02-08	2019-02-10			Influenza B Positive	ILI		6			32
NEP-19FL-1165	50	Y	M	Kathmandu	Kathmandu	Throat Swab	2019-02-08	Feb	NPHL	2019-02-08				Inf A(H1N1)pdm09 pos	ILI		6			32	33
NEP-19FL-1166	22	Y	F	Janakpur	Dhanusha	Throat Swab	2019-02-08	Feb	Global Hospital	2019-02-08	2019-02-10			Influenza B Positive	SARI		6			21
NEP-19FL-1167	49	Y	M			Throat Swab	2019-02-08	Feb	Vayodha Hospital	2019-02-08				Inf A(H1N1)pdm09 pos	SARI		6			26	29
NEP-19FL-1168	21	Y	M	Kathmandu	Kathmandu	Throat Swab	2019-02-08	Feb	Grande Hospital	2019-02-08				Inf A(H1N1)pdm09 pos	SARI		6			20	20
NEP-19FL-1169	40	Y	F	Lalitpur	Lalitpur	Throat Swab	2019-02-08	Feb	NPHL	2019-02-08	2019-02-10			Influenza A/H3 Positive	ILI		6			29
NEP-19FL-1170	49	Y	M	Dailekh	Dailekh	Throat Swab	2019-02-08	Feb	Norvic Hospital	2019-02-08				Inf A(H1N1)pdm09 pos	SARI		6			23	26
NEP-19FL-1171	30	Y	F	Chhetrapati	Kathmandu	Throat Swab	2019-02-07	Feb	PAHS	2019-02-07				Inf A(H1N1)pdm09 pos	SARI		6			29	32
NEP-19FL-1172	66	Y	M	Makwanpur	Makwanpur	Throat Swab	2019-02-07	Feb	PAHS	2019-02-07				Negative for Influenza A & B	SARI		6
NEP-19FL-1173	47	Y	F	Tistung	Makwanpur	Throat Swab	2019-02-07	Feb	PAHS	2019-02-07				Inf A(H1N1)pdm09 pos	SARI		6			33	32
NEP-19FL-1174	25	Y	M	Godawari	Lalitpur	Throat Swab	2019-02-07	Feb	PAHS	2019-02-07				Negative for Influenza A & B	SARI		6
NEP-19FL-1175	29	Y	F	Hetauda	Makwanpur	Throat Swab	2019-02-07	Feb	PAHS	2019-02-07				Inf A(H1N1)pdm09 pos	SARI		6			28	28
NEP-19FL-1176	10	Y	M	Suryabinayak	Bhaktapur	Throat Swab	2019-02-07	Feb	PAHS	2019-02-07				Inf A(H1N1)pdm09 pos	SARI		6			33	35
NEP-19FL-1177	53	Y	M	Chitlang	Makwanpur	Throat Swab	2019-02-08	Feb	National Hospital	2019-02-08				Inf A(H1N1)pdm09 pos	SARI		6			27	29
NEP-19FL-1178	68	Y	F	Lalitpur	Lalitpur	Throat Swab	2019-02-08	Feb	Alka Hospital	2019-02-08				Inf A(H1N1)pdm09 pos	SARI		6			21	24
NEP-19FL-1179	34	Y	F	Manamaiju	Kathmandu	Throat Swab	2019-02-08	Feb	Greencity Hospital	2019-02-08				Inf A(H1N1)pdm09 pos	SARI		6			26	28
NEP-19FL-1180	53	Y	M	Raniban	Okhaldhunga	Throat Swab	2019-02-08	Feb	Greencity Hospital	2019-02-08				Inf A(H1N1)pdm09 pos	SARI		6			26	29
NEP-19FL-1181	62	Y	F	Sallaghari	Bhaktapur	Throat Swab	2019-02-08	Feb		2019-02-08				Negative for Influenza A & B	SARI		6
NEP-19FL-1183	68	Y	F	Dhulikhel	Kavre	Throat Swab	2019-02-08	Feb		2019-02-08				Negative for Influenza A & B	SARI		6
NEP-19FL-1185	77	Y	F	Sindhupalchowk	Sindhupalchowk	Throat Swab	2019-02-08	Feb	Dhulikhel Hospital	2019-02-08				Inf A(H1N1)pdm09 pos	SARI		6			35
NEP-19FL-1186	43	Y	F	Khotang	Khotang	Throat Swab	2019-02-08	Feb	KMC Hospital	2019-02-08				Inf A(H1N1)pdm09 pos	SARI		6			31
NEP-19FL-1187	63	Y	F	Battisputali	Kathmandu	Throat Swab	2019-02-10	Feb	NPHL	2019-02-10				Negative for Influenza A & B	ILI		6
NEP-19FL-1188	26	Y	M	Kathmandu	Kathmandu	Throat Swab	2019-02-10	Feb	NPHL	2019-02-10				Inf A(H1N1)pdm09 pos	ILI		6			29
NEP-19FL-1189	62	Y	M	Sukedhara	Kathmandu	Throat Swab	2019-02-10	Feb	NPHL	2019-02-10				Inf A(H1N1)pdm09 pos	ILI		6			34
NEP-19FL-1190	5	Y	M	Dhobighat	Lalitpur	Throat Swab	2019-02-04	Feb	PAHS	2019-02-04				Negative for Influenza A & B	SARI		6
NEP-19FL-1191	28	Y	M	Bardibas	Mahottari	Throat Swab	2019-02-04	Feb	PAHS	2019-02-04				Negative for Influenza A & B	SARI		6
NEP-19FL-1192	51	Y	F	Fedikhola	Lalitpur	Throat Swab	2019-02-06	Feb	PAHS	2019-02-06				Inf A(H1N1)pdm09 pos	SARI		6			30
NEP-19FL-1193	40	Y	M	Bhakundebesi	Kavre	Throat Swab	2019-02-08	Feb	PAHS	2019-02-08				Negative for Influenza A & B	SARI		6
NEP-19FL-1194	8	M	F	Jawalakhel	Lalitpur	Throat Swab	2019-02-08	Feb	PAHS	2019-02-08				Negative for Influenza A & B	SARI		6
NEP-19FL-1195	78	Y	F	Hetauda	Makwanpur	Throat Swab	2019-02-08	Feb	PAHS	2019-02-08				Inf A(H1N1)pdm09 pos	SARI		6			28
NEP-19FL-1196	9	Y	M	Banepa	Kavre	Throat Swab	2019-02-08	Feb	PAHS	2019-02-08				Negative for Influenza A & B	SARI		6
NEP-19FL-1197	22	Y	M	Kausaltar	Bhaktapur	Throat Swab	2019-02-10	Feb	PAHS	2019-02-10				Inf A(H1N1)pdm09 pos	SARI		6			23
NEP-19FL-1198	34	Y	M	Thasikhel	Lalitpur	Throat Swab	2019-02-04	Feb	PAHS	2019-02-04				Negative for Influenza A & B	ILI		6
NEP-19FL-1199	42	Y	F	Chyasal	Lalitpur	Throat Swab	2019-02-05	Feb	PAHS	2019-02-05	2019-02-11			Influenza B Yamagata	ILI		6			34
NEP-19FL-1200	32	Y	F	Kathmandu	Kathmandu	Throat Swab	2019-02-05	Feb	PAHS	2019-02-05				Negative for Influenza A & B	ILI		6
NEP-19FL-1201	45	Y	M	Kadaghari	Kathmandu	Throat Swab	2019-02-07	Feb	PAHS	2019-02-07				Inf A(H1N1)pdm09 pos	ILI		6			26
NEP-19FL-1202	32	Y	M	Lalitpur	Lalitpur	Throat Swab	2019-02-07	Feb	PAHS	2019-02-07				Negative for Influenza A & B	ILI		6
NEP-19FL-1203	14	Y	F	Dhapakhel	Lalitpur	Throat Swab	2019-02-07	Feb	PAHS	2019-02-07	2019-02-11	2019-02-12		Influenza A/H3 Positive	ILI		6			23	21
NEP-19FL-1204	4	Y	F	Kathmandu	Kathmandu	Throat Swab	2019-02-08	Feb	PAHS	2019-02-08				Inf A(H1N1)pdm09 pos	ILI		6			27	28
NEP-19FL-1205	29	Y	M	Kathmandu	Kathmandu	Throat Swab	2019-02-08	Feb	PAHS	2019-02-08				Inf A(H1N1)pdm09 pos	ILI		6			26	27
NEP-19FL-1206	3	Y	F	Dallu	Kathmandu	Throat Swab	2019-02-01	Feb	PAHS	2019-02-01				Negative for Influenza A & B	SARI		6
NEP-19FL-1207	1	Y	M	Dhangadhi	Kailali	Throat Swab	2019-02-04	Feb	PAHS	2019-02-04				Negative for Influenza A & B	SARI		6
NEP-19FL-1208	34	Y	F	Chedagure	Jajarkot	Throat Swab	2019-02-04	Feb	PAHS	2019-02-04				Negative for Influenza A & B	SARI		6
NEP-19FL-1209	17	Y	F	Bargadi	Bardiya	Throat Swab	2019-02-04	Feb	PAHS	2019-02-04				Negative for Influenza A & B	SARI		6
NEP-19FL-1210	1	Y	F	Kohalpur	Banke	Throat Swab	2019-02-06	Feb	PAHS	2019-02-06				Negative for Influenza A & B	SARI		6
NEP-19FL-1211	69	Y	M	Haldibari	Jhapa	Throat Swab	2019-02-06	Feb	PAHS	2019-02-06				Negative for Influenza A & B	SARI		6
NEP-19FL-1212	29	Y	F	Bhainsepati	Lalitpur	Throat Swab	2019-02-10	Feb	NPHL	2019-02-10				Inf A(H1N1)pdm09 pos	ILI		6			32	38
NEP-19FL-1213	59	Y	M	Sitapaila	Kathmandu	Throat Swab	2019-02-10	Feb	Norvic Hospital	2019-02-10				Inf A(H1N1)pdm09 pos	SARI		6			33	32
NEP-19FL-1214	51	Y	M	Godawari	Lalitpur	Throat Swab	2019-02-10	Feb	Alka Hospital	2019-02-10				Inf A(H1N1)pdm09 pos	SARI		6			25	26
NEP-19FL-1215	18	Y	F	Bhimdutta	Kanchanpur	Throat Swab	2019-02-10	Feb	Alka Hospital	2019-02-10				Negative for Influenza A & B	SARI		6
NEP-19FL-1216	38	Y	M	Kuleshwar	Kathmandu	Throat Swab	2019-02-10	Feb	Star Hospital	2019-02-10	2019-02-11	2019-02-12		Influenza A/H3 Positive	SARI		6			33	28
NEP-19FL-1217	70	Y	M	Maitidevi	Kathmandu	Throat Swab	2019-02-10	Feb		2019-02-10				Negative for Influenza A & B	SARI		6
NEP-19FL-1218	82	Y	M	Kapan	Kathmandu	Throat Swab	2019-02-10	Feb	NMC Hospital	2019-02-10				Inf A(H1N1)pdm09 pos	SARI		6			36	34
NEP-19FL-1219	19	Y	F	Ghermu	Lamjung	Throat Swab	2019-02-10	Feb	Chirayu Hospital	2019-02-10				Negative for Influenza A & B	SARI		6
NEP-19FL-1220	50	Y	F	Lalitpur	Lalitpur	Throat Swab	2019-02-10	Feb	Om Hospital	2019-02-10				Inf A(H1N1)pdm09 pos	SARI		6			27	30
NEP-19FL-1221	62	Y	M	Gaikhur	Gorkha	Throat Swab	2019-02-10	Feb	Birendra Sainik	2019-02-10				Negative for Influenza A & B	SARI		6
NEP-19FL-1222	31	Y	F	Kathmandu	Kathmandu	Throat Swab	2019-02-10	Feb	NPHL	2019-02-10	2019-02-11			Influenza B Victoria	ILI		6			33
NEP-19FL-1223	76	Y	M	Katari	Udaypur	Throat Swab	2019-02-10	Feb	Medicare Hospital	2019-02-10				Negative for Influenza A & B	SARI		6
NEP-19FL-1224	42	Y	M	Thamel	Kathmandu	Throat Swab	2019-02-10	Feb	NPHL	2019-02-10				Negative for Influenza A & B	ILI		6
NEP-19FL-1225	39	Y	M	Kathmandu	Kathmandu	Throat Swab	2019-02-10	Feb	NPHL	2019-02-10				Negative for Influenza A & B	ILI		6
NEP-19FL-1226	30	Y	F	Kathmandu	Kathmandu	Throat Swab	2019-02-10	Feb		2019-02-10				Inf A(H1N1)pdm09 pos	SARI		6			34	33
NEP-19FL-1227	60	Y	F	Dallu	Kathmandu	Throat Swab	2019-02-10	Feb		2019-02-10				Negative for Influenza A & B	SARI		6
NEP-19FL-1228	34	Y	M	Dolakha	Dolakha	Throat Swab	2019-02-10	Feb	Helping Hands	2019-02-10				Negative for Influenza A & B	SARI		6
NEP-19FL-1229	28	Y	M	Dhankuta	Dhankuta	Throat Swab	2019-02-10	Feb	Helping Hands	2019-02-10				Inf A(H1N1)pdm09 pos	SARI		6			35	35
NEP-19FL-1230	54	Y	F	Madhyapur Thimi	Bhaktapur	Throat Swab	2019-02-10	Feb	Civil Hospital	2019-02-10				Inf A(H1N1)pdm09 pos	SARI		6			35	34
NEP-19FL-1231	51	Y	M			Throat Swab	2019-02-10	Feb	Civil Hospital	2019-02-10				Negative for Influenza A & B	SARI		6
NEP-19FL-1232	32	Y	F	Sindhuli	Sindhuli	Throat Swab	2019-02-10	Feb	Venus Hospital	2019-02-10				Negative for Influenza A & B	SARI		6
NEP-19FL-1233	39	Y	M			Throat Swab	2019-02-10	Feb		2019-02-10				Inf A(H1N1)pdm09 pos	SARI		6			32	32
NEP-19FL-1234	71	Y	M	Sindhuli	Sindhuli	Throat Swab	2019-02-10	Feb	Norvic Hospital	2019-02-10	2019-02-12	2019-02-13		Influenza A/H3 Positive	SARI		6			30
NEP-19FL-1235	69	Y	F	Nayabazar	Kathmandu	Throat Swab	2019-02-10	Feb	Civil Hospital	2019-02-10	2019-02-12			Influenza B Positive	SARI		6			30
NEP-19FL-1236	9	M	F	Diktel	Khotang	Throat Swab	2019-02-11	Feb	International Friendship Children Hospital	2019-02-11	2019-02-12			Negative for Influenza A & B	SARI		6
NEP-19FL-1237	31	Y	F	Kathmandu	Kathmandu	Throat Swab	2019-02-11	Feb	Metro Hospital	2019-02-11	2019-02-12	2019-02-13		Inf A(H1N1)pdm09 pos	SARI		6			27
NEP-19FL-1238	24	Y	M	Kathmandu	Kathmandu	Throat Swab	2019-02-11	Feb	NPHL	2019-02-11	2019-02-12			Negative for Influenza A & B	ILI		6
NEP-19FL-1239	42	Y	M	Kailali	Kailali	Throat Swab	2019-02-11	Feb		2019-02-11	2019-02-12			Negative for Influenza A & B	SARI		6
NEP-19FL-1240	59	Y	M	Pokhara	Kaski	Throat Swab	2019-02-10	Feb	Nepal Nepal Mediciti	2019-02-10	2019-02-12	2019-02-13		Inf A(H1N1)pdm09 pos	SARI		6			30
NEP-19FL-1242	25	Y	M	Pokhara	Kaski	Throat Swab	2019-02-10	Feb	Nepal Nepal Mediciti	2019-02-10	2019-02-12	2019-02-13		Inf A(H1N1)pdm09 pos	SARI		6			30
NEP-19FL-1243	38	Y	F	Kathmandu	Kathmandu	Throat Swab	2019-02-11	Feb	NPHL	2019-02-11	2019-02-12			Negative for Influenza A & B	ILI		7
NEP-19FL-1245	65	Y	F	Lalitpur	Lalitpur	Throat Swab	2019-02-11	Feb	Star Hospital	2019-02-11	2019-02-12			Influenza B Positive	SARI		7			34
NEP-19FL-1246	78	Y	F	Suryabinayak	Bhaktapur	Throat Swab	2019-02-11	Feb	Nagarik Hospital	2019-02-11	2019-02-12			Negative for Influenza A & B	SARI		7
NEP-19FL-1247	32	Y	F	Tinchuli	Kathmandu	Throat Swab	2019-02-10	Feb	Stupa Community Hospital	2019-02-10	2019-02-12			Negative for Influenza A & B	SARI		7
NEP-19FL-1248	37	Y	F	Nilkantha	Dhading	Throat Swab	2019-02-11	Feb	Greencity Hospital	2019-02-11	2019-02-12			Influenza B Yamagata	SARI		7			32
NEP-19FL-1249	72	Y	M	Koteshwar	Kathmandu	Throat Swab	2019-02-11	Feb	Star Hospital	2019-02-11				Negative for Influenza A & B	SARI		7
NEP-19FL-1250	37	Y	M	Nilkantha	Dhading	Throat Swab	2019-02-11	Feb	Manmohan Hospital	2019-02-11				Negative for Influenza A & B	SARI		7
NEP-19FL-1251	64	Y	M	Mahalaxmi	Lalitpur	Throat Swab	2019-02-11	Feb		2019-02-11		2019-02-13		Inf A(H1N1)pdm09 pos	SARI		7			25
NEP-19FL-1252	66	Y	F	Kathmandu	Kathmandu	Throat Swab	2019-02-11	Feb	Vayodha Hospital	2019-02-11		2019-02-13		Inf A(H1N1)pdm09 pos	SARI		7			25
NEP-19FL-1253	64	Y	F	Balaju	Kathmandu	Throat Swab	2019-02-11	Feb	Grande Hospital	2019-02-11		2019-02-13		Inf A(H1N1)pdm09 pos	SARI		7			30
NEP-19FL-1254	45	Y	M	Tokha	Kathmandu	Throat Swab	2019-02-11	Feb	Grande Hospital	2019-02-11		2019-02-13		Inf A(H1N1)pdm09 pos	SARI		7			32
NEP-19FL-1255	43	Y	M	Bhaktapur	Bhaktapur	Throat Swab	2019-02-11	Feb	Dhulikhel Hospital	2019-02-11		2019-02-13		Negative for Influenza A & B	SARI		7
NEP-19FL-1256	57	Y	M	Chabahil	Kathmandu	Throat Swab	2019-02-11	Feb	Helping Hands	2019-02-11		2019-02-12		Negative for Influenza A & B	SARI		7
NEP-19FL-1257	38	Y	F	Dhumbarahi	Kathmandu	Throat Swab	2019-02-11	Feb	Medicare Hospital	2019-02-11	2019-02-12			Influenza B Positive	SARI		7			34
NEP-19FL-1258	48	Y	M	Kathmandu	Kathmandu	Throat Swab	2019-02-12	Feb	NPHL	2019-02-12				Inf A(H1N1)pdm09 pos	ILI		7			34	34
NEP-19FL-1259	70	Y	F	Kathmandu	Kathmandu	Throat Swab	2019-02-12	Feb		2019-02-12				Negative for Influenza A & B	SARI		7
NEP-19FL-1260	27	Y	M	Tikapur	Kailali	Throat Swab	2019-02-12	Feb	Teku Hospital	2019-02-12				Inf A(H1N1)pdm09 pos	SARI		7			34	33
NEP-19FL-1261	3	Y	M	Lalitpur	Lalitpur	Throat Swab	2019-02-12	Feb	International Friendship Children Hospital	2019-02-12				Inf A(H1N1)pdm09 pos	SARI		7			24	28
NEP-19FL-1262	7	M	M	Dhading	Dhading	Throat Swab	2019-02-12	Feb	International Friendship Children Hospital	2019-02-12				Inf A(H1N1)pdm09 pos	SARI		7			31	33
NEP-19FL-1263	60	Y	F	Dhapasi	Kathmandu	Throat Swab	2019-02-12	Feb	Grande Hospital	2019-02-12				Inf A(H1N1)pdm09 pos	ILI		7			23	28
NEP-19FL-1264	65	Y	M	Baneshwar	Kathmandu	Throat Swab	2019-02-12	Feb	Grande Hospital	2019-02-12				Negative for Influenza A & B	ILI		7
NEP-19FL-1265	5	Y	F	Dhangadhi	Dhangadhi	Throat Swab	2019-02-12	Feb	Grande Hospital	2019-02-12				Negative for Influenza A & B	ILI		7
NEP-19FL-1266	55	Y	F	Lalitpur	Lalitpur	Throat Swab	2019-02-12	Feb	NPHL	2019-02-12				Negative for Influenza A & B	SARI		7
NEP-19FL-1267	74	Y	M	Bagdol	Lalitpur	Throat Swab	2019-02-12	Feb	Alka Hospital	2019-02-12	2019-02-13			Influenza B Positive	SARI		7			35
NEP-19FL-1268	75	Y	F	Kathmandu	Kathmandu	Throat Swab	2019-02-12	Feb	NMC Hospital	2019-02-12				Inf A(H1N1)pdm09 pos	SARI		7			24	26
NEP-19FL-1269	46	Y	F	Kathmandu	Kathmandu	Throat Swab	2019-02-12	Feb	Kist Hospital	2019-02-12				Inf A(H1N1)pdm09 pos	SARI		7			23	26
NEP-19FL-1270	52	Y	F	Banepa	Kavre	Throat Swab	2019-02-12	Feb	Helping Hands	2019-02-12				Inf A(H1N1)pdm09 pos	SARI		7			30	33
NEP-19FL-1271	64	Y	F	Madhyapur Thimi	Bhaktapur	Throat Swab	2019-02-12	Feb	Madhyapur Thimi Hospital	2019-02-12	2019-02-13			Influenza B Positive	SARI		7			27
NEP-19FL-1272	42	Y	F	Panauti	Kavre	Throat Swab	2019-02-12	Feb	Dhulikhel Hospital	2019-02-12				Inf A(H1N1)pdm09 pos	SARI		7			27	25
NEP-19FL-1273	46	Y	F	Kathmandu	Kathmandu	Throat Swab	2019-02-12	Feb	KMC Hospital	2019-02-12				Negative for Influenza A & B	SARI		7
NEP-19FL-1274	53	Y	F	Sindhuli	Sindhuli	Throat Swab	2019-02-12	Feb	Helping Hands	2019-02-12				Inf A(H1N1)pdm09 pos	SARI		7			28	31
NEP-19FL-1275	23	Y	F	Kalanki	Kathmandu	Throat Swab	2019-02-12	Feb	NPHL	2019-02-12				Negative for Influenza A & B	ILI		7
NEP-19FL-1276	32	Y	F	Sunakothi	Lalitpur	Throat Swab	2019-02-12	Feb	Sumeru Hospital	2019-02-12				Inf A(H1N1)pdm09 pos	ILI		7			20	22
NEP-19FL-1277	65	Y	M	Kathmandu	Kathmandu	Throat Swab	2019-02-12	Feb	HAMS	2019-02-12				Inf A(H1N1)pdm09 pos	ILI		7			28	30
NEP-19FL-1278	28	Y	M	Dhading	Dhading	Throat Swab	2019-02-12	Feb	NPHL	2019-02-12				Inf A(H1N1)pdm09 pos	ILI		7			31	33
NEP-19FL-1279	50	Y	F	Mahottari	Mahottari	Throat Swab	2019-02-12	Feb	Chirayu Hospital	2019-02-12	2019-02-13			Influenza B Positive	SARI		7			35
NEP-19FL-1280	25	Y	F	Kapan	Kathmandu	Throat Swab	2019-02-12	Feb	Helping Hands	2019-02-12				Negative for Influenza A & B	SARI		7
NEP-19FL-1281	70	Y	F	Kathmandu	Kathmandu	Throat Swab	2019-02-12	Feb		2019-02-12				Inf A(H1N1)pdm09 pos	SARI		7			22	25
NEP-19FL-1282	27	Y	F	Kathmandu	Kathmandu	Throat Swab	2019-02-12	Feb		2019-02-12				Negative for Influenza A & B	SARI		7
NEP-19FL-1283	70	Y	F	Sindhuli	Sindhuli	Throat Swab	2019-02-12	Feb		2019-02-12				Negative for Influenza A & B	SARI		7
NEP-19FL-1284	77	Y	M	Kathmandu	Kathmandu	Throat Swab	2019-02-12	Feb	Greencity Hospital	2019-02-12				Negative for Influenza A & B	SARI		7
NEP-19FL-1285	54	Y	F	Bhaktapur	Bhaktapur	Throat Swab	2019-02-12	Feb	Om Hospital	2019-02-12				Inf A(H1N1)pdm09 pos	SARI		7			33	36
NEP-19FL-1286	25	Y	F	Kathmandu	Kathmandu	Throat Swab	2019-02-12	Feb	NPHL	2019-02-12				Inf A(H1N1)pdm09 pos	SARI		7			22	24
NEP-19FL-1287	24	Y	M	Chunikhel	Lalitpur	Throat Swab	2019-02-12	Feb	Chirayu Hospital	2019-02-12				Inf A(H1N1)pdm09 pos	SARI		7			34	25
NEP-19FL-1288	27	Y	M	Kathmandu	Kathmandu	Throat Swab	2019-02-13	Feb		2019-02-13				Negative for Influenza A & B	ILI		7
NEP-19FL-1289	55	Y	F	Garma	Solukhumbu	Throat Swab	2019-02-13	Feb	Medicare Hospital	2019-02-13	2019-02-13	2019-02-14		Inf A(H1N1)pdm09 pos	SARI		7			34	38
NEP-19FL-1290	85	Y	F	Samakhushi	Kathmandu	Throat Swab	2019-02-13	Feb	Chirayu Hospital	2019-02-13				Negative for Influenza A & B	SARI		7
NEP-19FL-1291	37	Y	M	Lalitpur	Lalitpur	Throat Swab	2019-02-13	Feb	NPHL	2019-02-13				Inf A(H1N1)pdm09 pos	ILI		7			36	37
NEP-19FL-1292	33	Y	F	Nayabazar	Kathmandu	Throat Swab	2019-02-13	Feb	Kist Hospital	2019-02-13				Inf A(H1N1)pdm09 pos	SARI		7			20	22
NEP-19FL-1293	44	Y	M	Lalitpur	Lalitpur	Throat Swab	2019-02-13	Feb	Alka Hospital	2019-02-13				Inf A(H1N1)pdm09 pos	SARI		7			26	28
NEP-19FL-1294	61	Y	M	Helambu	Sindhupalchowk	Throat Swab	2019-02-13	Feb		2019-02-13				Inf A(H1N1)pdm09 pos	SARI		7			27
NEP-19FL-1295	38	Y	F	Tokha	Kathmandu	Throat Swab	2019-02-13	Feb		2019-02-13				Inf A(H1N1)pdm09 pos	SARI		7			25
NEP-19FL-1296	76	Y	F	Sindhupalchowk	Sindhupalchowk	Throat Swab	2019-02-13	Feb		2019-02-13				Inf A(H1N1)pdm09 pos	SARI		7			25
NEP-19FL-1297	80	Y	F	Kathmandu	Kathmandu	Throat Swab	2019-02-13	Feb		2019-02-13				Negative for Influenza A & B	SARI		7
NEP-19FL-1298	48	Y	F	Kathmandu	Kathmandu	Throat Swab	2019-02-13	Feb		2019-02-13				Inf A(H1N1)pdm09 pos	SARI		7			25
NEP-19FL-1299	70	Y	M	Sitapaila	Kathmandu	Throat Swab	2019-02-13	Feb		2019-02-13				Inf A(H1N1)pdm09 pos	SARI		7			32
NEP-19FL-1300	53	Y	M	Bafal	Kathmandu	Throat Swab	2019-02-13	Feb		2019-02-13				Inf A(H1N1)pdm09 pos	SARI		7			27
NEP-19FL-1301	54	Y	M	Gulmi	Gulmi	Throat Swab	2019-02-13	Feb		2019-02-13				Inf A(H1N1)pdm09 pos	SARI		7			23	36
NEP-19FL-1303	32	Y	F	Kathmandu	Kathmandu	Throat Swab	2019-02-13	Feb		2019-02-13				Negative for Influenza A & B	SARI		7
NEP-19FL-1305	36	Y	M	Rukum	Rukum	Throat Swab	2019-02-13	Feb	NPHL	2019-02-13	2019-02-14			Influenza B Victoria	ILI		7			24
NEP-19FL-1307	76	Y	F			Throat Swab	2019-02-14	Feb		2019-02-14				Negative for Influenza A & B	SARI		7
NEP-19FL-1308	80	Y	F			Throat Swab	2019-02-14	Feb		2019-02-14				Negative for Influenza A & B	SARI		7
NEP-19FL-1309	72	Y	F			Throat Swab	2019-02-14	Feb	NPHL	2019-02-14				Negative for Influenza A & B	ILI		7
NEP-19FL-1310	46	Y	M			Throat Swab	2019-02-14	Feb		2019-02-14				Inf A(H1N1)pdm09 pos	ILI		7			31	31
NEP-19FL-1312	9	Y	F	Kavre	Kavre	Throat Swab	2019-02-14	Feb		2019-02-14				Negative for Influenza A & B	SARI		7
NEP-19FL-1313	9	Y	F	Gokarneshwar	Kathmandu	Throat Swab	2019-02-13	Feb		2019-02-13				Inf A(H1N1)pdm09 pos	SARI		7			32	34
NEP-19FL-1314	70	Y	F	Kathmandu	Kathmandu	Throat Swab	2019-02-14	Feb	Greencity Hospital	2019-02-14	2019-02-15	2019-02-15		Influenza B Positive	SARI		7			27
NEP-19FL-1315	27	Y	F	Jorpati	Kathmandu	Throat Swab	2019-02-14	Feb		2019-02-14	2019-02-19			Negative for Influenza A & B	SARI		7
NEP-19FL-1316	30	Y	F	Kirtipur	Kathmandu	Throat Swab	2019-02-14	Feb	Vayodha Hospital	2019-02-14	2019-02-15	2019-02-17		Inf A(H1N1)pdm09 pos	SARI		7			27	30
NEP-19FL-1317	54	Y	M			Throat Swab	2019-02-14	Feb	NPHL	2019-02-14				Inf A(H1N1)pdm09 pos	ILI		7			24	25
NEP-19FL-1318	5	Y	M	Deumai	Ilam	Throat Swab	2019-02-14	Feb		2019-02-14	2019-02-15	2019-02-17		Influenza A/H3 Positive	SARI		7			30	32
NEP-19FL-1319	59	Y	F	Thankot	Kathmandu	Throat Swab	2019-02-12	Feb	PAHS	2019-02-12	2019-02-15	2019-02-17		Inf A(H1N1)pdm09 pos	SARI		7			27	27
NEP-19FL-1320	24	Y	F	Bhainsepati	Lalitpur	Throat Swab	2019-02-14	Feb	PAHS	2019-02-14	2019-02-15	2019-02-17		Inf A(H1N1)pdm09 pos	SARI		7			27	27
NEP-19FL-1321	2	M	M	Harisiddhi	Lalitpur	Throat Swab	2019-02-14	Feb	PAHS	2019-02-14	2019-02-15	2019-02-17		Inf A(H1N1)pdm09 pos	SARI		7			26	27
NEP-19FL-1322	5	Y	M	Susta	Nawalparasi	Throat Swab	2019-02-14	Feb	PAHS	2019-02-14				Negative for Influenza A & B	SARI		7
NEP-19FL-1323	30	Y	M	Kusunti	Lalitpur	Throat Swab	2019-02-12	Feb	PAHS	2019-02-12	2019-02-15			Influenza B Positive	ILI		7			28
NEP-19FL-1324	5	Y	M	Tikathali	Lalitpur	Throat Swab	2019-02-11	Feb		2019-02-11	2019-02-15			Influenza B Positive	SARI		7			25
NEP-19FL-1325	45	Y	F	Chappal Karkhana	Kathmandu	Throat Swab	2019-02-14	Feb		2019-02-14	2019-02-15	2019-02-17		Inf A(H1N1)pdm09 pos	SARI		7			23	26
NEP-19FL-1326	58	Y	M	Dolakha	Dolakha	Throat Swab	2019-02-14	Feb		2019-02-14				Negative for Influenza A & B	SARI		7
NEP-19FL-1327	4	Y	M	Dolakha	Dolakha	Throat Swab	2019-02-14	Feb	NPHL	2019-02-14				Negative for Influenza A & B	ILI		7
NEP-19FL-1328	47	Y	M	Lubhu	Lalitpur	Throat Swab	2019-02-14	Feb	B&B Hospital	2019-02-14				Negative for Influenza A & B	SARI		7
NEP-19FL-1330	29	Y	F			Throat Swab	2019-02-14	Feb	Dhulikhel Hospital	2019-02-14				Inf A(H1N1)pdm09 pos	SARI		7			28	29
NEP-19FL-1331	62	Y	F			Throat Swab	2019-02-14	Feb		2019-02-14	2019-02-15	2019-02-17		Inf A(H1N1)pdm09 pos	SARI		7			26	28
NEP-19FL-1332	41	Y	M	Kathmandu	Kathmandu	Throat Swab	2019-02-14	Feb		2019-02-14				Negative for Influenza A & B	ILI		7
NEP-19FL-1333	13	Y	M	Kathmandu	Kathmandu	Throat Swab	2019-02-14	Feb		2019-02-14	2019-02-15			Influenza B Positive	SARI		7			30
NEP-19FL-1334	22	Y	F	Galkopakha	Kathmandu	Throat Swab	2019-02-14	Feb		2019-02-14				Inf A(H1N1)pdm09 pos	SARI		7			27	27
NEP-19FL-1335	80	Y	F	Nuwakot	Nuwakot	Throat Swab	2019-02-15	Feb		2019-02-15				Negative for Influenza A & B	SARI		7
NEP-19FL-1336	40	Y	M	Hetauda	Makwanpur	Throat Swab	2019-02-15	Feb	Bir Hospital	2019-02-15				Negative for Influenza A & B	SARI		7
NEP-19FL-1337	65	Y	F	Pokhara	Kaski	Throat Swab	2019-02-15	Feb	Grande Hospital	2019-02-15				Negative for Influenza A & B	SARI		7
NEP-19FL-1338	40	Y	M	Kathmandu	Kathmandu	Throat Swab	2019-02-15	Feb	Bir Hospital	2019-02-15	2019-02-17	2019-02-18		Inf A(H1N1)pdm09 pos	SARI		7			28	29
NEP-19FL-1339	60	Y	F			Throat Swab	2019-02-15	Feb	Alka Hospital	2019-02-15				Negative for Influenza A & B	ILI		7
NEP-19FL-1340	76	Y	M	Sunapati	Ramechhap	Throat Swab	2019-02-15	Feb		2019-02-15	2019-02-17	2019-02-18		Inf A(H1N1)pdm09 pos	SARI		7
NEP-19FL-1341	25	Y	M	Sunakothi	Lalitpur	Throat Swab	2019-02-15	Feb	Nepal Nepal Mediciti	2019-02-15	2019-02-17	2019-02-18		Inf A(H1N1)pdm09 pos	SARI		7
NEP-19FL-1342	58	Y	M	Sunakothi	Lalitpur	Throat Swab	2019-02-15	Feb	Nepal Nepal Mediciti	2019-02-15	2019-02-17	2019-02-18		Inf A(H1N1)pdm09 pos	SARI		7
NEP-19FL-1343	41	Y	F	Thulobharyang	Kathmandu	Throat Swab	2019-02-15	Feb		2019-02-15				Negative for Influenza A & B	ILI		7
NEP-19FL-1345	63	Y	M			Throat Swab	2019-02-15	Feb		2019-02-15				Negative for Influenza A & B	SARI		7
NEP-19FL-1346	41	Y	F	Bhaktapur	Bhaktapur	Throat Swab	2019-02-15	Feb	Nobel Hospital	2019-02-15				Negative for Influenza A & B	SARI		7
NEP-19FL-1347	51	Y	M	Tikathali	Lalitpur	Throat Swab	2019-02-15	Feb		2019-02-15	2019-02-17	2019-02-18		Inf A(H1N1)pdm09 pos	SARI		7
NEP-19FL-1348	20	Y	F	Tarkeshwar	Kathmandu	Throat Swab	2019-02-15	Feb		2019-02-15				Negative for Influenza A & B	SARI		7
NEP-19FL-1349	90	Y	M	Pepsicola	Kathmandu	Throat Swab	2019-02-15	Feb		2019-02-15				Negative for Influenza A & B	SARI		7
NEP-19FL-1350	50	Y	F	Hetauda	Makwanpur	Throat Swab	2019-02-15	Feb		2019-02-15	2019-02-17	2019-02-18		Inf A(H1N1)pdm09 pos	SARI		7
NEP-19FL-1351	63	Y	M			Throat Swab	2019-02-15	Feb		2019-02-15				Negative for Influenza A & B	SARI		7
NEP-19FL-1352	76	Y	F			Throat Swab	2019-02-15	Feb	Alka Hospital	2019-02-15	2019-02-17	2019-02-18		Inf A(H1N1)pdm09 pos	SARI		7
NEP-19FL-1353	85	Y	M	Budanilkantha	Kathmandu	Throat Swab	2019-02-15	Feb	Chirayu Hospital	2019-02-15	2019-02-17	2019-02-18		Inf A(H1N1)pdm09 pos	SARI		7
NEP-19FL-1354	72	Y	F	Kupondol	Lalitpur	Throat Swab	2019-02-15	Feb		2019-02-15				Negative for Influenza A & B	SARI		7
NEP-19FL-1355	22	Y	F	Basundhara	Kathmandu	Throat Swab	2019-02-17	Feb	NPHL	2019-02-17	2019-02-18			Influenza B Victoria	SARI		7			26
NEP-19FL-1356	66	Y	M	Golamdhi	Bhaktapur	Throat Swab	2019-02-17	Feb		2019-02-17				Negative for Influenza A & B	SARI		7
NEP-19FL-1357	46	Y	F	Bungmati	Lalitpur	Throat Swab	2019-02-17	Feb		2019-02-17	2019-02-18			Influenza B Positive	SARI		7			28
NEP-19FL-1358	75	Y	F	Lalitpur	Lalitpur	Throat Swab	2019-02-17	Feb		2019-02-17				Negative for Influenza A & B	SARI		7
NEP-19FL-1359	80	Y	M	Banepa	Kavre	Throat Swab	2019-02-17	Feb	Nepal National Hospital	2019-02-17	2019-02-18			Influenza B Yamagata	SARI		7			18
NEP-19FL-1360	48	Y	M	Chapagaun	Lalitpur	Throat Swab	2019-02-11	Feb	PAHS	2019-02-11	2019-02-18	2019-02-19		Inf A(H1N1)pdm09 pos	SARI		7
NEP-19FL-1361	1	Y	F	Kirtipur	Kathmandu	Throat Swab	2019-02-11	Feb	PAHS	2019-02-11	2019-02-18	2019-02-19		Inf A(H1N1)pdm09 pos	SARI		7
NEP-19FL-1362	22	Y	F	Gajuri	Dhading	Throat Swab	2019-02-12	Feb	PAHS	2019-02-12	2019-02-18			Negative for Influenza A & B	SARI		7
NEP-19FL-1363	56	Y	M	Khakare	Kavre	Throat Swab	2019-02-12	Feb	PAHS	2019-02-12	2019-02-18	2019-02-19		Influenza A/H3 Positive	SARI		7			31	32
NEP-19FL-1364	21	Y	F	Harisiddhi	Lalitpur	Throat Swab	2019-02-12	Feb	PAHS	2019-02-12	2019-02-18			Negative for Influenza A & B	SARI		7
NEP-19FL-1365	36	Y	M	Lalitpur	Lalitpur	Throat Swab	2019-02-15	Feb	PAHS	2019-02-15	2019-02-18			Negative for Influenza A & B	SARI		7
NEP-19FL-1366	57	Y	M	Kulekhani	Makwanpur	Throat Swab	2019-02-15	Feb	PAHS	2019-02-15	2019-02-18			Negative for Influenza A & B	SARI		7
NEP-19FL-1367	40	Y	F	Phaparbaari	Makwanpur	Throat Swab	2019-02-15	Feb	PAHS	2019-02-15	2019-02-18			Negative for Influenza A & B	SARI		7
NEP-19FL-1368	4	Y	M	Kathmandu	Kathmandu	Throat Swab	2019-02-17	Feb	PAHS	2019-02-17	2019-02-18	2019-02-19		Inf A(H1N1)pdm09 pos	SARI		7
NEP-19FL-1369	61	Y	M	Bhainsepati	Lalitpur	Throat Swab	2019-02-17	Feb	PAHS		2019-02-18			Negative for Influenza A & B	SARI		7
NEP-19FL-1370	40	Y	M	Harisiddhi	Lalitpur	Throat Swab	2019-02-12	Feb	PAHS	2019-02-12	2019-02-18			Negative for Influenza A & B	ILI		7
NEP-19FL-1371	4	Y	F	Mahalaxmisthan	Lalitpur	Throat Swab	2019-02-12	Feb	PAHS	2019-02-12	2019-02-18	2019-02-19		Inf A(H1N1)pdm09 pos	ILI		7
NEP-19FL-1372	41	Y	F	Khokana	Lalitpur	Throat Swab	2019-02-12	Feb	PAHS	2019-02-12	2019-02-18			Negative for Influenza A & B	ILI		7
NEP-19FL-1373	19	Y	M	Lagankhel	Lalitpur	Throat Swab	2019-02-12	Feb	PAHS		2019-02-18			Inf A(H1N1)pdm09 pos	ILI		7
NEP-19FL-1374	43	Y	M	Kathmandu	Kathmandu	Throat Swab	2019-02-15	Feb	PAHS	2019-02-15	2019-02-18			Negative for Influenza A & B	ILI		7
NEP-19FL-1375	33	Y	F	Lalitpur	Lalitpur	Throat Swab	2019-02-15	Feb	PAHS	2019-02-15	2019-02-18	2019-02-19		Negative for Influenza A & B	ILI		7
NEP-19FL-1376	36	Y	F	Mahalaxmisthan	Lalitpur	Throat Swab	2019-02-15	Feb	PAHS	2019-02-15	2019-02-18	2019-02-19		Influenza A/H3 Positive	ILI		7			24	25
NEP-19FL-1377	28	Y	F	Kathmandu	Kathmandu	Throat Swab	2019-02-17	Feb	PAHS	2019-02-17	2019-02-18			Negative for Influenza A & B	ILI		7
NEP-19FL-1378	1	Y	F	Dang	Dang	Throat Swab	2019-02-08	Feb	PAHS	2019-02-08	2019-02-18			Negative for Influenza A & B	SARI		7
NEP-19FL-1379	4	M	F	Janaki	Kailali	Throat Swab	2019-02-10	Feb	PAHS	2019-02-10	2019-02-18			Negative for Influenza A & B	SARI		6
NEP-19FL-1380	2	Y	M	Tikapur	Kailali	Throat Swab	2019-02-12	Feb	PAHS	2019-02-12	2019-02-26	2019-02-27		Inf A(H1N1)pdm09 pos	SARI		7
NEP-19FL-1381	9	M	M	Lamki	Kailali	Throat Swab	2019-02-12	Feb	PAHS	2019-02-12	2019-02-24			Negative for Influenza A & B	SARI		7
NEP-19FL-1382	16	Y	M	Baijanath	Banke	Throat Swab	2019-02-12	Feb	PAHS	2019-02-12	2019-02-24			Negative for Influenza A & B	SARI		7
NEP-19FL-1383	1	Y	M	Kohalpur	Banke	Throat Swab	2019-02-13	Feb	PAHS	2019-02-13	2019-02-26			Negative for Influenza A & B	SARI		7
NEP-19FL-1384	78	Y	M	Bhadrapur	Jhapa	Throat Swab	2019-02-12	Feb	PAHS	2019-02-12	2019-02-26			Negative for Influenza A & B	SARI		7
NEP-19FL-1385	55	Y	F	Chandragadhi	Jhapa	Throat Swab	2019-02-13	Feb	PAHS	2019-02-13	2019-02-26			Negative for Influenza A & B	SARI		7
NEP-19FL-1386	44	Y	F	Tokha	Kathmandu	Throat Swab	2019-02-17	Feb		2019-02-17	2019-02-18			Negative for Influenza A & B	SARI		7
NEP-19FL-1387	73	Y	F	Jhapa	Jhapa	Throat Swab	2019-02-17	Feb			2019-02-18			Inf A(H1N1)pdm09 pos	SARI		7
NEP-19FL-1388	58	Y	F	Lalitpur	Lalitpur	Throat Swab	2019-02-17	Feb	Alka Hospital	2019-02-17	2019-02-18			Negative for Influenza A & B	SARI		7
NEP-19FL-1389	33	Y	M	Panchakanya	Nuwakot	Throat Swab	2019-02-17	Feb		2019-02-17	2019-02-18			Negative for Influenza A & B	SARI		7
NEP-19FL-1390	32	Y	F	Tarkeshwar	Kathmandu	Throat Swab	2019-02-17	Feb		2019-02-17	2019-02-18			Influenza B Victoria	SARI		7
NEP-19FL-1391	74	Y	M	Kavre	Kavre	Throat Swab	2019-02-17	Feb		2019-02-17	2019-02-18			Negative for Influenza A & B	SARI		7
NEP-19FL-1392	44	Y	M	Ramechhap	Ramechhap	Throat Swab	2019-02-17	Feb		2019-02-17	2019-02-18			Inf A(H1N1)pdm09 pos	SARI		7
NEP-19FL-1393	69	Y	F	Kathmandu	Kathmandu	Throat Swab	2019-02-17	Feb		2019-02-17	2019-02-18			Inf A(H1N1)pdm09 pos	SARI		7
NEP-19FL-1394	56	Y	F	Galchi	Dhading	Throat Swab	2019-02-17	Feb		2019-02-17	2019-02-18			Negative for Influenza A & B	SARI		7
NEP-19FL-1395	82	Y	F	Syangja	Syangja	Throat Swab	2019-02-17	Feb	Kantipur Hospital	2019-02-17	2019-02-18			Negative for Influenza A & B	SARI		7
NEP-19FL-1396	65	Y	M	Nuwakot	Nuwakot	Throat Swab	2019-02-17	Feb	Kantipur Hospital	2019-02-17	2019-02-18			Negative for Influenza A & B	SARI		7
NEP-19FL-1397	45	Y	F	Parbat	Parbat	Throat Swab	2019-02-17	Feb	Kantipur Hospital	2019-02-17	2019-02-18			Negative for Influenza A & B	SARI		7
NEP-19FL-1398	36	Y	F	Waling	Syangja	Throat Swab	2019-02-17	Feb		2019-02-17	2019-02-18			Inf A(H1N1)pdm09 pos	SARI		7
NEP-19FL-1399	62	Y	M	Kalanki	Kathmandu	Throat Swab	2019-02-17	Feb	Vayodha Hospital	2019-02-17	2019-02-18			Inf A(H1N1)pdm09 pos	SARI		7
NEP-19FL-1400	44	Y	M			Throat Swab	2019-02-17	Feb	Norvic Hospital	2019-02-17	2019-02-18			Inf A(H1N1)pdm09 pos	SARI		7
NEP-19FL-1401	67	Y	M			Throat Swab	2019-02-17	Feb	KMC Hospital	2019-02-17	2019-02-18			Inf A(H1N1)pdm09 pos	SARI		7
NEP-19FL-1402	83	Y	M	Bhaktapur	Bhaktapur	Throat Swab	2019-02-17	Feb		2019-02-17	2019-02-18			Negative for Influenza A & B	SARI		7
NEP-19FL-1403	71	Y	F	Kathmandu	Kathmandu	Throat Swab	2019-02-17	Feb	Nepal Nepal Mediciti	2019-02-17	2019-02-18			Negative for Influenza A & B	SARI		7
NEP-19FL-1404	86	Y	F	Baneshwor	Kathmandu	Throat Swab	2019-02-17	Feb	Nepal Nepal Mediciti	2019-02-17	2019-02-18			Negative for Influenza A & B	SARI		7
NEP-19FL-1405	48	Y	F	Kathmandu	Kathmandu	Throat Swab	2019-02-18	Feb	NPHL	2019-02-18	2019-02-18			Negative for Influenza A & B	ILI		8
NEP-19FL-1406	3	Y	M	Gorkha	Gorkha	Throat Swab	2019-02-15	Feb		2019-02-15	2019-02-19	2019-02-20		Inf A(H1N1)pdm09 pos	SARI		7
NEP-19FL-1407	20	Y	M			Throat Swab	2019-02-19	Feb	Nepal Medical College		2019-02-19			Negative for Influenza A & B	SARI		8
NEP-19FL-1408	56	Y	M	Sonapati	Ramechhap	Throat Swab	2019-02-18	Feb		2019-02-18	2019-02-19	2019-02-20		Inf A(H1N1)pdm09 pos	ILI		8
NEP-19FL-1409	58	Y	M	Pokhara	Kaski	Throat Swab	2019-02-18	Feb		2019-02-18	2019-02-19	2019-02-20		Inf A(H1N1)pdm09 pos	SARI		8
NEP-19FL-1410	75	Y	M	Goldhunga	Kathmandu	Throat Swab	2019-02-18	Feb	Greencity Hospital	2019-02-18	2019-02-19	2019-02-20		Inf A(H1N1)pdm09 pos	SARI		8
NEP-19FL-1411	47	Y	F	Kathmandu	Kathmandu	Throat Swab	2019-02-18	Feb		2019-02-18	2019-02-19	2019-02-20		Inf A(H1N1)pdm09 pos	SARI		8
NEP-19FL-1412	38	Y	F	Bandipur	Tanahu	Throat Swab	2019-02-17	Feb	Greencity Hospital	2019-02-17	2019-02-19	2019-02-20		Inf A(H1N1)pdm09 pos	SARI		8
NEP-19FL-1413	11	Y	F	Kalinchowk	Dolakha	Throat Swab	2019-02-18	Feb	International Friendship Children Hospital	2019-02-18	2019-02-19	2019-02-20		Inf A(H1N1)pdm09 pos	SARI		8
NEP-19FL-1414	68	Y	M	Kapan	Kathmandu	Throat Swab	2019-02-18	Feb		2019-02-18	2019-02-19			Negative for Influenza A & B	SARI		8
NEP-19FL-1415	63	Y	M	Kathmandu	Kathmandu	Throat Swab	2019-02-18	Feb	Vayodha Hospital	2019-02-18	2019-02-19			Negative for Influenza A & B	SARI		8
NEP-19FL-1417	64	Y	F	Kalanki	Kathmandu	Throat Swab	2019-02-18	Feb	Star Hospital	2019-02-18	2019-02-19			Negative for Influenza A & B	SARI		8
NEP-19FL-1418	81	Y	F	Thapathumka	Sindhuli	Throat Swab	2019-02-18	Feb	Kist Hospital	2019-02-18	2019-02-19	2019-02-20		Inf A(H1N1)pdm09 pos	SARI		8
NEP-19FL-1419	69	Y	F	Bhaktapur	Bhaktapur	Throat Swab	2019-02-18	Feb	Kist Hospital	2019-02-18	2019-02-19	2019-02-20		Inf A(H1N1)pdm09 pos	SARI		8
NEP-19FL-1420	36	Y	M	Sankhamul	Kathmandu	Throat Swab	2019-02-18	Feb	NPHL	2019-02-18	2019-02-19			Negative for Influenza A & B	ILI		8
NEP-19FL-1421	29	Y	M	Galan	Syangja	Throat Swab	2019-02-18	Feb	Greencity Hospital	2019-02-18	2019-02-19			Influenza B Victoria	SARI		8
NEP-19FL-1422	21	Y	M	Kathmandu	Kathmandu	Throat Swab	2019-02-18	Feb	Greencity Hospital	2019-02-18	2019-02-19			Influenza B Positive	SARI		8
NEP-19FL-1423	37	Y	M	Pokhara	Kaski	Throat Swab	2019-02-18	Feb	Alka Hospital	2019-02-18	2019-02-19	2019-02-20		Inf A(H1N1)pdm09 pos	SARI		8
NEP-19FL-1424	75	Y	F	Sarlahi	Sarlahi	Throat Swab	2019-02-18	Feb		2019-02-18	2019-02-19			Negative for Influenza A & B	SARI		8
NEP-19FL-1425	14	Y	F	Morang	Morang	Throat Swab	2019-02-18	Feb	KMC Hospital	2019-02-18	2019-02-20	2019-02-20		Inf A(H1N1)pdm09 pos	SARI		8
NEP-19FL-1426	24	Y	M	Kathmandu	Kathmandu	Throat Swab	2019-02-18	Feb	TUTH	2019-02-18	2019-02-20			Negative for Influenza A & B	SARI		8
NEP-19FL-1427	11	M	M			Throat Swab	2019-02-18	Feb	Nepal Medical Hospital	2019-02-18	2019-02-20			Negative for Influenza A & B	SARI		8
NEP-19FL-1428	71	Y	M	Banke	Banke	Throat Swab	2019-02-19	Feb	Nepalgunj	2019-02-19	2019-02-19	2019-02-19		Inf A(H1N1)pdm09 pos	SARI		8
NEP-19FL-1429	37	Y	F	Nagarjun	Kathmandu	Throat Swab	2019-02-19	Feb	NPHL	2019-02-19	2019-02-20			Influenza B Victoria	ILI		8
NEP-19FL-1430	30	Y	M	Lokanthali	Bhaktapur	Throat Swab	2019-02-18	Feb	PAHS	2019-02-18	2019-02-20			Negative for Influenza A & B	ILI		8
NEP-19FL-1431	35	Y	M	Kalanki	Kathmandu	Throat Swab	2019-02-18	Feb	PAHS	2019-02-18	2019-02-20			Influenza B Positive	ILI		8
NEP-19FL-1432	35	Y	F	Gaur	Rautahat	Throat Swab	2019-02-18	Feb	PAHS	2019-02-18	2019-02-20			Negative for Influenza A & B	ILI		8
NEP-19FL-1433	20	Y	M	Gaur	Rautahat	Throat Swab	2019-02-18	Feb	PAHS	2019-02-18	2019-02-20			Negative for Influenza A & B	SARI		8
NEP-19FL-1434	48	Y	F	Ramechhap	Ramechhap	Throat Swab	2019-02-18	Feb	PAHS	2019-02-18	2019-02-20	2019-02-21		Inf A(H1N1)pdm09 pos	SARI		8
NEP-19FL-1435	43	Y	M	Dhading	Dhading	Throat Swab	2019-02-18	Feb	PAHS	2019-02-18	2019-02-20			Negative for Influenza A & B	SARI		8
NEP-19FL-1436	33	Y	F	Sorhakhutte	Kathmandu	Throat Swab	2019-02-18	Feb	PAHS	2019-02-18	2019-02-20			Influenza B Yamagata	SARI		8
NEP-19FL-1437	9	Y	F	Dhobighat	Lalitpur	Throat Swab	2019-02-18	Feb	PAHS	2019-02-18	2019-02-20			Negative for Influenza A & B	SARI		8
NEP-19FL-1438	17	Y	M			Throat Swab	2019-02-18	Feb	NPHL	2019-02-18	2019-02-20			Influenza B Victoria	ILI		8
NEP-19FL-1439	52	Y	F	Mahalaxmisthan	Lalitpur	Throat Swab	2019-02-19	Feb	Kist Hospital	2019-02-19	2019-02-20	2019-02-21		Inf A(H1N1)pdm09 pos	SARI		8
NEP-19FL-1440	71	Y	M	Kailali	Kailali	Throat Swab	2019-02-19	Feb	Manmohan Hospital	2019-02-19	2019-02-20			Negative for Influenza A & B	SARI		8
NEP-19FL-1441	35	Y	M	Kathmandu	Kathmandu	Throat Swab	2019-02-19	Feb	Grande Hospital	2019-02-19	2019-02-20	2019-02-21		Inf A(H1N1)pdm09 pos	SARI		8
NEP-19FL-1442	35	Y	F	Pokhara	Kaski	Throat Swab	2019-02-19	Feb	Grande Hospital	2019-02-19	2019-02-20	2019-02-21		Inf A(H1N1)pdm09 pos	SARI		8
NEP-19FL-1443	39	Y	F	Kathmandu	Kathmandu	Throat Swab	2019-02-19	Feb	Grande Hospital	2019-02-19	2019-02-20	2019-02-21		Inf A(H1N1)pdm09 pos	SARI		8
NEP-19FL-1444	25	Y	F	Pokhara	Kaski	Throat Swab	2019-02-19	Feb	Grande Hospital	2019-02-19	2019-02-20	2019-02-21		Inf A(H1N1)pdm09 pos	SARI		8
NEP-19FL-1445	54	Y	F	Kathmandu	Kathmandu	Throat Swab	2019-02-19	Feb	Greencity Hospital	2019-02-19	2019-02-20			Negative for Influenza A & B	SARI		8
NEP-19FL-1446	58	Y	F	Kathmandu	Kathmandu	Throat Swab	2019-02-19	Feb		2019-02-19	2019-02-20			Negative for Influenza A & B	SARI		8
NEP-19FL-1447	47	Y	F	Mitrapark	Kathmandu	Throat Swab	2019-02-19	Feb		2019-02-19	2019-02-20	2019-02-21		Inf A(H1N1)pdm09 pos	SARI		8
NEP-19FL-1448	28	Y	F	Kalanki	Kathmandu	Throat Swab	2019-02-19	Feb	Vayodha Hospital	2019-02-19	2019-02-20	2019-02-21		Inf A(H1N1)pdm09 pos	SARI		8
NEP-19FL-1449	16	Y	F	Bhaktapur	Bhaktapur	Throat Swab	2019-02-19	Feb		2019-02-19	2019-02-20			Negative for Influenza A & B	SARI		8
NEP-19FL-1450	86	Y	M	Kapan	Kathmandu	Throat Swab	2019-02-19	Feb	Helping Hands	2019-02-19	2019-02-20			Negative for Influenza A & B	SARI		8
NEP-19FL-1451	10	M	M	Diktel	Khotang	Throat Swab	2019-02-19	Feb	Kist Hospital	2019-02-19	2019-02-20	2019-02-21		Inf A(H1N1)pdm09 pos	ILI		8
NEP-19FL-1452	17	Y	F			Throat Swab	2019-02-19	Feb	NPHL	2019-02-19	2019-02-21			Negative for Influenza A & B	ILI		8
NEP-19FL-1453	14	Y	F	Balaju	Kathmandu	Throat Swab	2019-02-19	Feb		2019-02-19	2019-02-21	2019-02-22		Inf A(H1N1)pdm09 pos	SARI		8
NEP-19FL-1455	39	Y	F	Pharping	Kathmandu	Throat Swab	2019-02-19	Feb	Alka Hospital	2019-02-19				Negative for Influenza A & B	SARI		8
NEP-19FL-1456	75	Y	F	Thankot	Kathmandu	Throat Swab	2019-02-19	Feb		2019-02-19				Negative for Influenza A & B	SARI		8
NEP-19FL-1457	64	Y	F	Dhading	Dhading	Throat Swab	2019-02-19	Feb	Manmohan Hospital	2019-02-19				Negative for Influenza A & B	SARI		8
NEP-19FL-1458	57	Y	M	Dhulikhel	Kavre	Throat Swab	2019-02-19	Feb	Nagarik Hospital	2019-02-19				Negative for Influenza A & B	SARI		8
NEP-19FL-1459	40	Y	F	Gorkha	Gorkha	Throat Swab	2019-02-19	Feb	KMC Hospital	2019-02-19				Negative for Influenza A & B	SARI		8
NEP-19FL-1460	78	Y	M	Tokha	Kathmandu	Throat Swab	2019-02-20	Feb	Grande Hospital	2019-02-20				Negative for Influenza A & B	ILI		8
NEP-19FL-1461	90	Y	M	Kathmandu	Kathmandu	Throat Swab	2019-02-20	Feb	Grande Hospital	2019-02-20				Negative for Influenza A & B	ILI		8
NEP-19FL-1462	40	Y	M	Kamalpokhari	Kathmandu	Throat Swab	2019-02-20	Feb	Nepal Nepal Mediciti	2019-02-20				Negative for Influenza A & B	SARI		8
NEP-19FL-1463	35	Y	F	Dhapasi	Kathmandu	Throat Swab	2019-02-20	Feb		2019-02-20				Negative for Influenza A & B	SARI		8
NEP-19FL-1464	18	Y	F	Kathmandu	Kathmandu	Throat Swab	2019-02-20	Feb	Nepal Nepal Mediciti	2019-02-20				Negative for Influenza A & B	SARI		8
NEP-19FL-1465	54	Y	M	Shantinagar	Kathmandu	Throat Swab	2019-02-20	Feb	Nepal Nepal Mediciti	2019-02-20				Negative for Influenza A & B	SARI		8
NEP-19FL-1466	36	Y	M	Ghattekulo	Kathmandu	Throat Swab	2019-02-20	Feb	Nepal Nepal Mediciti	2019-02-20				Negative for Influenza A & B	SARI		8
NEP-19FL-1467	27	Y	F	Urlabaari	Morang	Throat Swab	2019-02-20	Feb	Alka Hospital	2019-02-20				Negative for Influenza A & B	SARI		8
NEP-19FL-1468	78	Y	M	Sindhuli	Sindhuli	Throat Swab	2019-02-20	Feb	Civil Hospital	2019-02-20				Negative for Influenza A & B	SARI		8
NEP-19FL-1469	52	Y	M	Kageshwari	Kathmandu	Throat Swab	2019-02-20	Feb		2019-02-20				Negative for Influenza A & B	SARI		8
NEP-19FL-1470	29	Y	F	Boudha	Kathmandu	Throat Swab	2019-02-20	Feb		2019-02-20				Negative for Influenza A & B	SARI		8
NEP-19FL-1471	43	Y	F	Lalitpur	Lalitpur	Throat Swab	2019-02-20	Feb		2019-02-20				Negative for Influenza A & B	SARI		8
NEP-19FL-1472	55	Y	M	Solukhumbu	Solukhumbu	Throat Swab	2019-02-20	Feb		2019-02-20				Negative for Influenza A & B	SARI		8
NEP-19FL-1473	45	Y	F	Kathmandu	Kathmandu	Throat Swab	2019-02-20	Feb		2019-02-20				Negative for Influenza A & B	SARI		8
NEP-19FL-1474	69	Y	M	Devighat	Nuwakot	Throat Swab	2019-02-20	Feb		2019-02-20				Negative for Influenza A & B	SARI		8
NEP-19FL-1475	30	Y	F	Kadambesi	Sindhupalchowk	Throat Swab	2019-02-20	Feb		2019-02-20				Negative for Influenza A & B	SARI		8
NEP-19FL-1476	33	Y	M	Dailekh	Dailekh	Throat Swab	2019-02-20	Feb		2019-02-20				Negative for Influenza A & B	SARI		8
NEP-19FL-1477	56	Y	M	Lamjung	Lamjung	Throat Swab	2019-02-20	Feb		2019-02-20	2019-02-21	2019-02-22		Inf A(H1N1)pdm09 pos	SARI		8			27	25
NEP-19FL-1478	22	Y	F	Ruru	Gulmi	Throat Swab	2019-02-20	Feb		2019-02-20				Negative for Influenza A & B	SARI		8
NEP-19FL-1479	70	Y	F	Kathmandu	Kathmandu	Throat Swab	2019-02-20	Feb		2019-02-20				Negative for Influenza A & B	SARI		8
NEP-19FL-1480	46	Y	F	Nokilwa	Sarlahi	Throat Swab	2019-02-20	Feb		2019-02-20				Negative for Influenza A & B	SARI		8
NEP-19FL-1481	68	Y	F	Birtamod	Jhapa	Throat Swab	2019-02-20	Feb	KMC Hospital	2019-02-20				Negative for Influenza A & B	SARI		8
NEP-19FL-1482	28	Y	F	Dhulikhel	Kavre	Throat Swab	2019-02-20	Feb	NPHL	2019-02-20				Negative for Influenza A & B	ILI		8
NEP-19FL-1483	74	Y	M	Jaisidewal	Kathmandu	Throat Swab	2019-02-21	Feb	Om Hospital	2019-02-21				Negative for Influenza A & B	SARI		8
NEP-19FL-1484	85	Y	M			Throat Swab	2019-02-21	Feb	Iwamura Hospital	2019-02-21				Negative for Influenza A & B	SARI		8
NEP-19FL-1485	46	Y	M	Kohalpur	Banke	Throat Swab	2019-02-21	Feb		2019-02-21				Negative for Influenza A & B	SARI		8
NEP-19FL-1486	57	Y	F			Throat Swab	2019-02-21	Feb		2019-02-21				Negative for Influenza A & B	ILI		8
NEP-19FL-1487	4	Y	F	Basundhara	Kathmandu	Throat Swab	2019-02-21	Feb	NPHL	2019-02-21				Negative for Influenza A & B	ILI		8
NEP-19FL-1488	8	Y	F	Nagarjun	Kathmandu	Throat Swab	2019-02-21	Feb	NPHL	2019-02-21				Negative for Influenza A & B	ILI		8
NEP-19FL-1489	8	Y	F	Nagarjun	Kathmandu	Throat Swab	2019-02-21	Feb	NPHL	2019-02-21	2019-02-22			Influenza B Victoria	ILI		8			19
NEP-19FL-1490	50	Y	F	Banepa	Kavre	Throat Swab	2019-02-21	Feb	Dhulikhel Hospital	2019-02-21	2019-02-22	2019-02-24		Inf A(H1N1)pdm09 pos	SARI		8			22	24
NEP-19FL-1491	45	Y	F	Basgadi	Bardiya	Throat Swab	2019-02-21	Feb		2019-02-21	2019-02-22	2019-02-24		Inf A(H1N1)pdm09 pos	SARI		8			26	26
NEP-19FL-1492	47	Y	M	Bagadhi	Bardiya	Throat Swab	2019-02-21	Feb		2019-02-21	2019-02-22	2019-02-24		Inf A(H1N1)pdm09 pos	SARI		8			31	31
NEP-19FL-1493	72	Y	F	Simjung	Gorkha	Throat Swab	2019-02-21	Feb		2019-02-21	2019-02-22	2019-02-24		Inf A(H1N1)pdm09 pos	SARI		8			32	33
NEP-19FL-1494	68	Y	M	Kathmandu	Kathmandu	Throat Swab	2019-02-21	Feb	Vayodha Hospital	2019-02-21	2019-02-22			Influenza B Positive	SARI		8			30
NEP-19FL-1495	41	Y	M	Chitwan	Chitwan	Throat Swab	2019-02-21	Feb	Manmohan Hospital	2019-02-21	2019-02-22	2019-02-24		Inf A(H1N1)pdm09 pos	SARI		8			31	31
NEP-19FL-1496	73	Y	M	Gorkha	Gorkha	Throat Swab	2019-02-21	Feb	Manmohan Hospital	2019-02-21	2019-02-22	2019-02-24		Influenza A/H3 Positive	SARI		8			25	26
NEP-19FL-1497	53	Y	M	Kathmandu	Kathmandu	Throat Swab	2019-02-21	Feb		2019-02-21	2019-02-22	2019-02-24		Inf A(H1N1)pdm09 pos	SARI		8			31	31
NEP-19FL-1498	86	Y	F	Lalitpur	Lalitpur	Throat Swab	2019-02-21	Feb		2019-02-21				Negative for Influenza A & B	ILI		8
NEP-19FL-1499	65	Y	F	Chyasal	Lalitpur	Throat Swab	2019-02-21	Feb		2019-02-21	2019-02-22			Influenza B Positive	SARI		8
NEP-19FL-1500	47	Y	F	Belkotgadhi	Nuwakot	Throat Swab	2019-02-21	Feb		2019-02-21				Negative for Influenza A & B	ILI		8
NEP-19FL-1501	55	Y	F	Chabahil	Kathmandu	Throat Swab	2019-02-21	Feb	KMC Hospital	2019-02-21				Negative for Influenza A & B	SARI		8
NEP-19FL-1502	35	Y	M	Dhanusha	Dhanusha	Throat Swab	2019-02-21	Feb	Rajdhani Hospital	2019-02-21				Negative for Influenza A & B	ILI		8
NEP-19FL-1503	62	Y	F	Kathmandu	Kathmandu	Throat Swab	2019-02-21	Feb	Rajdhani Hospital	2019-02-21				Negative for Influenza A & B	ILI		8
NEP-19FL-1504	27	Y	F	Tokha	Kathmandu	Throat Swab	2019-02-21	Feb	Grande Hospital	2019-02-21				Negative for Influenza A & B	SARI		8
NEP-19FL-1505	1	M	M	Melamchi	Sindhupalchowk	Throat Swab	2019-02-21	Feb	Greencity Hospital	2019-02-21				Negative for Influenza A & B	SARI		8
NEP-19FL-1506	5	Y	M	Pepsicola	Kathmandu	Throat Swab	2019-02-21	Feb	B&B Hospital	2019-02-21				Negative for Influenza A & B	SARI		8
NEP-19FL-1507	40	Y	M	Panchkhal	Kavre	Throat Swab	2019-02-21	Feb	Kantipur Hospital	2019-02-21				Negative for Influenza A & B	SARI		8
NEP-19FL-1508	50	Y	M	Siddharthanagar	Rupandehi	Throat Swab	2019-02-21	Feb	National Path Lab, Butwal	2019-02-21	2019-02-22	2019-02-24		Inf A(H1N1)pdm09 pos	ILI		8			17	18
NEP-19FL-1509	30	Y	M	Nagarjun	Kathmandu	Throat Swab	2019-02-21	Feb	Bir Hospital	2019-02-21				Negative for Influenza A & B	SARI		8
NEP-19FL-1510	29	Y	M	Lalitpur	Lalitpur	Throat Swab	2019-02-21	Feb		2019-02-21	2019-02-24	2019-02-25		Inf A(H1N1)pdm09 pos	SARI		8			28	29
NEP-19FL-1511	22	Y	F	Kohalpur	Banke	Throat Swab	2019-02-22	Feb	NGMC	2019-02-22				Negative for Influenza A & B	SARI		8
NEP-19FL-1512	27	Y	F	Kohalpur	Banke	Throat Swab	2019-02-22	Feb	NGMC	2019-02-22				Negative for Influenza A & B	SARI		8
NEP-19FL-1513	20	Y	F	Kohalpur	Banke	Throat Swab	2019-02-22	Feb		2019-02-22				Negative for Influenza A & B	SARI		8
NEP-19FL-1514	50	Y	F	Bhaktapur	Bhaktapur	Throat Swab	2019-02-22	Feb	Civil Hospital	2019-02-22				Negative for Influenza A & B	SARI		8
NEP-19FL-1515	70	Y	F	Shantinagar	Dang	Throat Swab	2019-02-22	Feb	NGMC	2019-02-22				Negative for Influenza A & B	SARI		8
NEP-19FL-1517	45	Y	M	Dhapasi	Kathmandu	Throat Swab	2019-02-22	Feb	Grande Hospital	2019-02-22				Negative for Influenza A & B	SARI		8
NEP-19FL-1518	40	Y	F	Dhapasi	Kathmandu	Throat Swab	2019-02-22	Feb	Grande Hospital	2019-02-22				Negative for Influenza A & B	SARI		8
NEP-19FL-1519	52	Y	M	Tanahu	Tanahu	Throat Swab	2019-02-22	Feb	Grande Hospital	2019-02-22	2019-02-24	2019-02-25		Inf A(H1N1)pdm09 pos	SARI		8			26	28
NEP-19FL-1520	35	Y	F	Tokha	Kathmandu	Throat Swab	2019-02-22	Feb	Grande Hospital	2019-02-22	2019-02-24	2019-02-25		Inf A(H1N1)pdm09 pos	SARI		8			25	31
NEP-19FL-1521	58	Y	F	Thali	Kathmandu	Throat Swab	2019-02-22	Feb	KMC Hospital	2019-02-22				Negative for Influenza A & B	SARI		8
NEP-19FL-1522	16	Y	M	Khichapokhari	Kathmandu	Throat Swab	2019-02-22	Feb	NPHL	2019-02-22				Negative for Influenza A & B	SARI		8
NEP-19FL-1523	28	Y	M	Belkotgadhi	Nuwakot	Throat Swab	2019-02-22	Feb	Teku Hospital	2019-02-22				Negative for Influenza A & B	SARI		8
NEP-19FL-1524	60	Y	F			Throat Swab	2019-02-22	Feb		2019-02-22	2019-02-24	2019-02-25		Inf A(H1N1)pdm09 pos	SARI		8			26	27
NEP-19FL-1525	60	Y	M	Basundhara	Kathmandu	Throat Swab	2019-02-22	Feb		2019-02-22	2019-02-24	2019-02-25		Inf A(H1N1)pdm09 pos	SARI		8			35	35
NEP-19FL-1526	78	Y	M	Lalitpur	Lalitpur	Throat Swab	2019-02-22	Feb	Alka Hospital	2019-02-22				Negative for Influenza A & B	SARI		8
NEP-19FL-1527	84	Y	M	Kavre	Kavre	Throat Swab	2019-02-22	Feb		2019-02-22				Negative for Influenza A & B	SARI		8
NEP-19FL-1528	52	Y	F	Imadol	Lalitpur	Throat Swab	2019-02-22	Feb	Kist Hospital	2019-02-22				Negative for Influenza A & B	SARI		8
NEP-19FL-1529	1	Y	F	Kathmandu	Kathmandu	Throat Swab	2019-02-22	Feb	International Friendship Children Hospital	2019-02-22				Negative for Influenza A & B	SARI		8
NEP-19FL-1530	1	Y	M	Kathmandu	Kathmandu	Throat Swab	2019-02-22	Feb	International Friendship Children Hospital	2019-02-22				Negative for Influenza A & B	SARI		8
NEP-19FL-1531	70	Y	M	Gaidakot	Nawalparasi	Throat Swab	2019-02-22	Feb	Greencity Hospital	2019-02-22	2019-02-24	2019-02-25		Influenza A/H3 Positive	SARI		8			29	29
NEP-19FL-1532	30	Y	F	Kalikot	Kalikot	Throat Swab	2019-02-22	Feb	Greencity Hospital	2019-02-22				Negative for Influenza A & B	SARI		8
NEP-19FL-1533	43	Y	M	Gokarna	Kathmandu	Throat Swab	2019-02-22	Feb	Nepal Medical College	2019-02-22	2019-02-24	2019-02-25		Inf A(H1N1)pdm09 pos	SARI		8			25	26
NEP-19FL-1534	26	Y	F	Kusunti	Lalitpur	Throat Swab	2019-02-22	Feb	PAHS	2019-02-22				Negative for Influenza A & B	SARI		8
NEP-19FL-1535	2	Y	F	Satdobato	Lalitpur	Throat Swab	2019-02-22	Feb	PAHS	2019-02-22				Negative for Influenza A & B	SARI		8
NEP-19FL-1536	9	Y	M	Imadol	Lalitpur	Throat Swab	2019-02-22	Feb	PAHS	2019-02-22				Negative for Influenza A & B	ILI		8
NEP-19FL-1537	57	Y	F	Thecho	Lalitpur	Throat Swab	2019-02-22	Feb	PAHS	2019-02-22				Negative for Influenza A & B	ILI		8
NEP-19FL-1538	36	Y	M	Syangja	Syangja	Throat Swab	2019-02-22	Feb		2019-02-22	2019-02-24			Negative for Influenza A & B	SARI		8
NEP-19FL-1540	25	Y	M	Rautahat	Rautahat	Throat Swab	2019-02-24	Feb	TUTH	2019-02-24	2019-02-24			Negative for Influenza A & B	SARI		8
NEP-19FL-1541	78	Y	M	Talchikhel	Lalitpur	Throat Swab	2019-02-24	Feb	Alka Hospital	2019-02-24	2019-02-25	2019-02-26		Inf A(H1N1)pdm09 pos	SARI		8
NEP-19FL-1543	36	Y	M	Lahan	Siraha	Throat Swab	2019-02-24	Feb		2019-02-24	2019-02-24	2019-02-25		Inf A(H1N1)pdm09 pos	ILI		8
NEP-19FL-1544	31	Y	M	Nuwakot	Nuwakot	Throat Swab	2019-02-24	Feb	Greencity Hospital	2019-02-24	2019-02-25	2019-02-26		Inf A(H1N1)pdm09 pos	SARI		8
NEP-19FL-1545	54	Y	M	Pokhara	Kaski	Throat Swab	2019-02-24	Feb	Grande Hospital	2019-02-24	2019-02-25	2019-02-26		Inf A(H1N1)pdm09 pos	SARI		8
NEP-19FL-1546	62	Y	M	Kavre	Kavre	Throat Swab	2019-02-24	Feb	Grande Hospital	2019-02-24	2019-02-25	2019-02-26		Inf A(H1N1)pdm09 pos	SARI		8
NEP-19FL-1547	37	Y	M	Bachkata	Salyan	Throat Swab	2019-02-24	Feb	Birendra Sainik	2019-02-24	2019-02-25			Negative for Influenza A & B	SARI		8
NEP-19FL-1548	8	Y	F	Hattisar	Lalitpur	Throat Swab	2019-02-19	Feb	PAHS	2019-02-24	2019-03-03			Inf A(H1N1)pdm09 pos	SARI		8
NEP-19FL-1549	65	Y	F	Okhaldhunga	Okhaldhunga	Throat Swab	2019-02-21	Feb	PAHS	2019-02-24	2019-03-03			Negative for Influenza A & B	SARI		8
NEP-19FL-1550	5	Y	F	Sunakothi	Lalitpur	Throat Swab	2019-02-21	Feb	PAHS	2019-02-24	2019-03-03			Inf A(H1N1)pdm09 pos	SARI		8
NEP-19FL-1551	70	Y	M	Bhaktapur	Bhaktapur	Throat Swab	2019-02-21	Feb	PAHS	2019-02-21	2019-03-03			Negative for Influenza A & B	SARI		8
NEP-19FL-1552	5	Y	M	Tikathali	Bhaktapur	Throat Swab	2019-02-21	Feb	PAHS	2019-02-24	2019-03-05			Influenza B Positive	SARI		8
NEP-19FL-1553	2	Y	F	Thimi	Bhaktapur	Throat Swab	2019-02-21	Feb	PAHS	2019-02-24	2019-03-03			Negative for Influenza A & B	SARI		8
NEP-19FL-1554	82	Y	F	Okubahal	Lalitpur	Throat Swab	2019-02-22	Feb	PAHS	2019-02-24	2019-03-05			Negative for Influenza A & B	SARI		8
NEP-19FL-1555	75	Y	F	Lagankhel	Lalitpur	Throat Swab	2019-02-22	Feb	PAHS	2019-02-24	2019-03-05	2019-03-06		Inf A(H1N1)pdm09 pos	SARI		8
NEP-19FL-1556	40	Y	F	Harisiddhi	Lalitpur	Throat Swab	2019-02-17	Feb	PAHS	2019-02-24	2019-03-05	2019-03-06		Negative for Influenza A & B	ILI		7
NEP-19FL-1557	36	Y	F	Lalitpur	Lalitpur	Throat Swab	2019-02-18	Feb	PAHS	2019-02-24	2019-03-05			Inf A(H1N1)pdm09 pos	ILI		8
NEP-19FL-1558	45	Y	F	Dhobighat	Lalitpur	Throat Swab	2019-02-20	Feb	PAHS	2019-02-24	2019-03-05			Negative for Influenza A & B	ILI		8
NEP-19FL-1559	17	Y	M	Dhobighat	Lalitpur	Throat Swab	2019-02-20	Feb	PAHS	2019-02-24	2019-03-05			Negative for Influenza A & B	ILI		8
NEP-19FL-1560	18	Y	F	Lalitpur	Lalitpur	Throat Swab	2019-02-21	Feb	PAHS	2019-02-24	2019-03-05	2019-03-06		Inf A(H1N1)pdm09 pos	ILI		8
NEP-19FL-1561	50	Y	F	Banepa	Kavre	Throat Swab	2019-02-24	Feb	Nepal Nepal Mediciti	2019-02-24	2019-02-25	2019-03-06		Negative for Influenza A & B	SARI		8
NEP-19FL-1562	17	Y	M	Imadol	Lalitpur	Throat Swab	2019-02-22	Feb	PAHS	2019-02-24	2019-03-05	2019-03-06		Influenza A/H3 Positive	ILI		8			35	35
NEP-19FL-1563	38	Y	M	Imadol	Lalitpur	Throat Swab	2019-02-22	Feb	PAHS	2019-02-24	2019-03-05	2019-03-06		Influenza A/H3 Positive	ILI		8			27	28
NEP-19FL-1564	1	Y	M	Bafikot	Rukum	Throat Swab	2019-02-17	Feb	PAHS	2019-02-24	2019-03-05			Negative for Influenza A & B	SARI		8
NEP-19FL-1565	49	Y	M	Basgadhi	Bardiya	Throat Swab	2019-02-18	Feb	PAHS	2019-02-24	2019-03-06			Influenza B Yamagata	SARI		8
NEP-19FL-1566	73	Y	M	Ghorahi	Dang	Throat Swab	2019-02-20	Feb	PAHS	2019-02-24	2019-03-06			Negative for Influenza A & B	SARI		8
NEP-19FL-1567	70	Y	F	Shantinagar	Dang	Throat Swab	2019-02-20	Feb	PAHS	2019-02-24	2019-03-06			Negative for Influenza A & B	SARI		8
NEP-19FL-1568	25	Y	F	Bhadrapur	Jhapa	Throat Swab	2019-02-18	Feb	PAHS	2019-02-24	2019-03-06			Negative for Influenza A & B	SARI		8
NEP-19FL-1569	60	Y	F	Kohalpur	Banke	Throat Swab	2019-02-24	Feb	KMC Hospital	2019-02-24	2019-02-25			Negative for Influenza A & B	SARI		8
NEP-19FL-1570	61	Y	F	Lalitpur	Lalitpur	Throat Swab	2019-02-24	Feb		2019-02-24	2019-02-25			Negative for Influenza A & B	SARI		8
NEP-19FL-1571	59	Y	F	Ghumba	Sindhupalchowk	Throat Swab	2019-02-24	Feb	Stupa Community Hospital	2019-02-24	2019-02-25			Negative for Influenza A & B	SARI		8
NEP-19FL-1572	18	Y	M			Throat Swab	2019-02-24	Feb	Vayodha Hospital	2019-02-24	2019-02-25	2019-02-26		Inf A(H1N1)pdm09 pos	SARI		8
NEP-19FL-1573	31	Y	M	Kathmandu	Kathmandu	Throat Swab	2019-02-24	Feb	Helping Hands	2019-02-24	2019-02-25			Influenza B Positive	SARI		8
NEP-19FL-1574	51	Y	M	Kathmandu	Kathmandu	Throat Swab	2019-02-24	Feb		2019-02-24	2019-02-25	2019-02-26		Inf A(H1N1)pdm09 pos	SARI		8
NEP-19FL-1575	42	Y	M	Pyuthan	Pyuthan	Throat Swab	2019-02-24	Feb	Norvic Hospital	2019-02-24	2019-02-25	2019-02-26		Inf A(H1N1)pdm09 pos	SARI		8
NEP-19FL-1576	23	Y	M	Kathmandu	Kathmandu	Throat Swab	2019-02-24	Feb	Greencity Hospital	2019-02-24	2019-02-25			Negative for Influenza A & B	SARI		8
NEP-19FL-1577	38	Y	F	Tokha	Kathmandu	Throat Swab	2019-02-24	Feb	Greencity Hospital	2019-02-24	2019-02-25			Influenza B Yamagata	SARI		8
NEP-19FL-1578	20	Y	F	Tokha	Kathmandu	Throat Swab	2019-02-24	Feb	Greencity Hospital	2019-02-24	2019-02-25			Influenza B Positive	SARI		8
NEP-19FL-1579	31	Y	M	Lalitpur	Lalitpur	Throat Swab	2019-02-24	Feb	Kist Hospital	2019-02-24	2019-02-25			Negative for Influenza A & B	SARI		8
NEP-19FL-1580	58	Y	M	Hadigaun	Kathmandu	Throat Swab	2019-02-24	Feb	Teku Hospital	2019-02-24	2019-02-25	2019-02-26		Inf A(H1N1)pdm09 pos	SARI		8
NEP-19FL-1581	86	Y	F	Kirtipur	Kathmandu	Throat Swab	2019-02-24	Feb	Greencity Hospital	2019-02-24	2019-02-25			Negative for Influenza A & B	SARI		8
NEP-19FL-1582	28	Y	F			Throat Swab	2019-02-24	Feb	NPHL	2019-02-24	2019-02-25			Negative for Influenza A & B	SARI		8
NEP-19FL-1583	38	Y	F	Hattisar	Lalitpur	Throat Swab	2019-02-24	Feb	Alka Hospital	2019-02-24	2019-02-25			Negative for Influenza A & B	SARI		8
NEP-19FL-1584	3	Y	F	Mahalaxmisthan	Lalitpur	Throat Swab	2019-02-24	Feb	Kist Hospital	2019-02-24	2019-02-25			Influenza B Positive	SARI		8
NEP-19FL-1585	53	Y	M	Kausaltar	Bhaktapur	Throat Swab	2019-02-24	Feb	Nagarik Hospital	2019-02-24	2019-02-25			Negative for Influenza A & B	SARI		8
NEP-19FL-1586	18	Y	M	Kirtipur	Kathmandu	Throat Swab	2019-02-24	Feb	Alka Hospital	2019-02-24	2019-02-25			Negative for Influenza A & B	SARI		8
NEP-19FL-1587	43	Y	F	Bhaktapur	Bhaktapur	Throat Swab	2019-02-24	Feb	KMC Hospital	2019-02-24	2019-02-25			Negative for Influenza A & B	SARI		8
NEP-19FL-1588	89	Y	M	Kavre	Kavre	Throat Swab	2019-02-24	Feb	Kantipur Hospital	2019-02-24	2019-02-26	2019-02-27		Inf A(H1N1)pdm09 pos	SARI		8
NEP-19FL-1589	43	Y	M	Tinkune	Kathmandu	Throat Swab	2019-02-24	Feb	Civil Hospital	2019-02-24	2019-02-26	2019-02-27		Inf A(H1N1)pdm09 pos	SARI		8
NEP-19FL-1591	26	Y	M	Janakpur	Dhanusha	Throat Swab	2019-02-25	Feb	Teku Hospital	2019-02-25	2019-02-26			Influenza B Positive	SARI		9
NEP-19FL-1592	58	Y	F	Mhepi	Kathmandu	Throat Swab	2019-02-25	Feb	Greencity Hospital	2019-02-25	2019-02-26			Influenza B Positive	SARI		9
NEP-19FL-1593	23	Y	F			Throat Swab	2019-02-25	Feb		2019-02-25	2019-02-26			Negative for Influenza A & B	SARI		9
NEP-19FL-1594	30	Y	M	Sukedhara	Kathmandu	Throat Swab	2019-02-25	Feb	Grande Hospital	2019-02-25	2019-02-26			Negative for Influenza A & B	ILI		9
NEP-19FL-1595	23	Y	M	Kathmandu	Kathmandu	Throat Swab	2019-02-25	Feb	Teku Hospital	2019-02-25	2019-02-26			Influenza B Victoria	SARI		9
NEP-19FL-1596	45	Y	F	Tahachal	Kathmandu	Throat Swab	2019-02-25	Feb	NPHL	2019-02-25	2019-02-26			Negative for Influenza A & B	SARI		9
NEP-19FL-1597	33	Y	M	Kathmandu	Kathmandu	Throat Swab	2019-02-25	Feb	NPHL	2019-02-25	2019-02-26	2019-03-01		Inf A(H1N1)pdm09 pos	SARI		9
NEP-19FL-1598	53	Y	F	Sankhamul	Kathmandu	Throat Swab	2019-02-25	Feb	Ganesh Man Hospital	2019-02-25	2019-02-26			Negative for Influenza A & B	SARI		9
NEP-19FL-1599	28	Y	F	Panauti	Kavre	Throat Swab	2019-02-25	Feb	Grande Hospital	2019-02-25	2019-02-26	2019-02-27		Inf A(H1N1)pdm09 pos	SARI		9
NEP-19FL-1600	30	Y	M	Kathmandu	Kathmandu	Throat Swab	2019-02-25	Feb	Teku Hospital	2019-02-25	2019-02-26			Negative for Influenza A & B	SARI		9
NEP-19FL-1601	30	Y	M	Kathmandu	Kathmandu	Throat Swab	2019-02-26	Feb	Teku Hospital	2019-02-26	2019-02-26	2019-02-27		Inf A(H1N1)pdm09 pos	SARI		9
NEP-19FL-1602	58	Y	M		Lamjung	Throat Swab	2019-02-25	Feb	Grande Hospital	2019-02-26	2019-02-26			Negative for Influenza A & B	SARI		9
NEP-19FL-1603	45	Y	F	Bardiya	Bardiya	Throat Swab	2019-02-25	Feb	TUTH	2019-02-26	2019-02-26	2019-03-01		Inf A(H1N1)pdm09 pos	SARI		9
NEP-19FL-1604	48	Y	M	New Bus Park	Kathmandu	Throat Swab	2019-02-25	Feb	Grande Hospital	2019-02-26	2019-02-26			Negative for Influenza A & B	SARI		9
NEP-19FL-1605	33	Y	F	Bhaktapur	Bhaktapur	Throat Swab	2019-02-25	Feb	NMC Hospital	2019-02-26	2019-02-26			Negative for Influenza A & B	SARI		9
NEP-19FL-1606	83	Y	F	Bhojpur	Bhojpur	Throat Swab	2019-02-25	Feb	Alka Hospital	2019-02-26	2019-02-26			Negative for Influenza A & B	SARI		9
NEP-19FL-1607	34	Y	F	Shantapur	Rautahat	Throat Swab	2019-02-25	Feb	Midat Hospital	2019-02-26	2019-02-26			Negative for Influenza A & B	SARI		9
NEP-19FL-1610	69	Y	F	Imadol	Lalitpur	Throat Swab	2019-02-25	Feb	KIST Hospital	2019-02-26	2019-02-26	2019-02-27		Inf A(H1N1)pdm09 pos	SARI		9
NEP-19FL-1612	22	Y	F	Bhaktapur	Kathmandu	Throat Swab	2019-02-25	Feb	PAHS	2019-02-26	2019-02-27			Influenza B Victoria	ILI		9
NEP-19FL-1613	4	Y	M	Baneshwore	Kathmandu	Throat Swab	2019-02-25	Feb	PAHS	2019-02-26	2019-02-27			Negative for Influenza A & B	SARI		9
NEP-19FL-1614	1	Y	M	Dhobighat	Lalitpur	Throat Swab	2019-02-25	Feb		2019-02-26	2019-02-27			Negative for Influenza A & B	SARI		9
NEP-19FL-1615	4.75	Y	F	Mahalaxmithan	Lalitpur	Throat Swab	2019-02-25	Feb		2019-02-26	2019-02-27			Negative for Influenza A & B	ILI		9
NEP-19FL-1616	1.5	Y	F			Throat Swab	2019-02-25	Feb	PAHS	2019-02-26	2019-02-27			Negative for Influenza A & B	SARI		9
NEP-19FL-1617	5.33	Y	F	Naksal	Kathmandu	Throat Swab	2019-02-25	Feb	Chirayu Hospital	2019-02-26	2019-02-27			Negative for Influenza A & B	SARI		9
NEP-19FL-1618	37	Y	F	Maitidevi	Kathmandu	Throat Swab	2019-02-25	Feb	NPHL	2019-02-25	2019-02-26			Negative for Influenza A & B	ILI		9
NEP-19FL-1619	41	Y	F	Kaushaltar	Kathmandu	Throat Swab	2019-02-26	Feb	Kist Hospital	2019-02-26	2019-02-27			Negative for Influenza A & B	ILI		9
NEP-19FL-1620	42	Y	M	Lalitpur	Lalitpur	Throat Swab	2019-02-26	Feb		2019-02-26	2019-02-27			Influenza B Positive	SARI		9
NEP-19FL-1621	40	Y	F	Bagbazar	Kathmandu	Throat Swab	2019-02-26	Feb	Grande Hospital	2019-02-26	2019-02-27	2019-03-01		Inf A(H1N1)pdm09 pos	SARI		9
NEP-19FL-1622	73	Y	M		Kathmandu	Throat Swab	2019-02-26	Feb	Vayodha Hospital	2019-02-26	2019-02-27			Negative for Influenza A & B	SARI		9
NEP-19FL-1623	85	Y	M	Dhobighat	Kathmandu	Throat Swab	2019-02-26	Feb	Vayodha Hospital	2019-02-26	2019-02-27			Negative for Influenza A & B	SARI		9
NEP-19FL-1624	1	Y	F		Dhading	Throat Swab	2019-02-26	Feb		2019-02-26	2019-02-27			Negative for Influenza A & B	SARI		9
NEP-19FL-1625	62	Y	M	Dhulikhel	Kavrepalanchowk	Throat Swab	2019-02-25	Feb	Dhulikhel Hospital	2019-02-26	2019-02-27			Negative for Influenza A & B	SARI		9
NEP-19FL-1626	45	Y	F	Kathmandu	Kathmandu	Throat Swab	2019-02-25	Feb	Greencity Hospital	2019-02-26	2019-02-27	2019-03-01		Inf A(H1N1)pdm09 pos	SARI		9
NEP-19FL-1627	57	Y	M	Belkotgadhi	Nuwakot	Throat Swab	2019-02-26	Feb	Greencity Hospital	2019-02-26	2019-02-27	2019-03-01		Influenza A/H3 Positive	SARI		9			26	23
NEP-19FL-1628	62	Y	F	Banepa	Kavrepalanchowk	Throat Swab	2019-02-26	Feb	Sheer Memorial Hospital	2019-02-26	2019-02-27	2019-03-01		Inf A(H1N1)pdm09 pos	SARI		9
NEP-19FL-1629	72	Y	F	Godawari	Lalitpur	Throat Swab	2019-02-26	Feb	Alka Hospital	2019-02-26	2019-02-27			Negative for Influenza A & B	SARI		9
NEP-19FL-1630	38	Y	M		Nuwakot	Throat Swab	2019-02-26	Feb	Helping Hands	2019-02-26	2019-02-27	2019-03-01		Inf A(H1N1)pdm09 pos	SARI		9
NEP-19FL-1631	31	Y	M		Sunsari	Throat Swab	2019-02-26	Feb	Nepal Nepal Mediciti	2019-02-26	2019-02-27			Negative for Influenza A & B	SARI		9
NEP-19FL-1632	36	Y	F		Kathmandu	Throat Swab	2019-02-26	Feb	Nepal Nepal Mediciti	2019-02-26	2019-02-27			Negative for Influenza A & B	SARI		9
NEP-19FL-1633	40	Y	F		Kathmandu	Throat Swab	2019-02-26	Feb	Teku Hospital	2019-02-26	2019-02-27			Negative for Influenza A & B	SARI		9
NEP-19FL-1634	1	Y	M	Dhanusha	Janakpur	Throat Swab	2019-02-26	Feb		2019-02-26	2019-02-27			Negative for Influenza A & B	SARI		9
NEP-19FL-1635	80	Y	F		Dang	Throat Swab	2019-02-26	Feb		2019-02-26	2019-02-27			Negative for Influenza A & B	SARI		9
NEP-19FL-1636	40	Y	F	Jorpati	Kathmandu	Throat Swab	2019-02-26	Feb	Nepal Medical College	2019-02-26	2019-02-27			Negative for Influenza A & B	SARI		9
NEP-19FL-1637	46	Y	M	Againsair Krishna Sarban	Saptari	Throat Swab	2019-02-26	Feb	TUTH	2019-02-26	2019-02-27	2019-03-01		Inf A(H1N1)pdm09 pos	SARI		9
NEP-19FL-1638	14	Y	M	Patan	Lalitpur	Throat Swab	2019-02-27	Feb	Sumeru Hospital	2019-02-27	2019-03-01			Inf A(H1N1)pdm09 pos	SARI		9
NEP-19FL-1639	42	Y	M	Tarkeshwore	Kathmandu	Throat Swab	2019-02-27	Feb	Grande Hospital	2019-02-27	2019-03-01			Inf A(H1N1)pdm09 pos	SARI		9
NEP-19FL-1640	28	Y	M		Dhading	Throat Swab	2019-02-27	Feb	Grande Hospital	2019-02-27	2019-03-01	2019-03-01		Inf A(H1N1)pdm09 pos	SARI		9
NEP-19FL-1641	60	Y	M	Kathmandu	Kathmandu	Throat Swab	2019-02-26	Feb	Alka Hospital	2019-02-27	2019-03-01			Negative for Influenza A & B	SARI		9
NEP-19FL-1642	8	Y	F	Sanepa	Lalitpur	Throat Swab	2019-02-27	Feb	Alka Hospital	2019-02-27	2019-03-01			Inf A(H1N1)pdm09 pos	SARI		9
NEP-19FL-1643	50	Y	F	Kalanki	Kathmandu	Throat Swab	2019-02-27	Feb	Sahid Memorial	2019-02-27	2019-03-01			Inf A(H1N1)pdm09 pos	SARI		9
NEP-19FL-1644	21	Y	F	Dhumbarahi	Kathmandu	Throat Swab	2019-02-27	Feb	Himal Hospital	2019-02-27	2019-03-01			Influenza B Positive	SARI		9
NEP-19FL-1645	84	Y	F		Lalitpur	Throat Swab	2019-02-27	Feb	Sumeru Hospital	2019-02-27	2019-03-01			Negative for Influenza A & B	SARI		9
NEP-19FL-1646	60	Y	F	Kavresthali		Throat Swab	2019-02-27	Feb	Chirayu Hospital	2019-02-27	2019-03-01			Negative for Influenza A & B	SARI		9
NEP-19FL-1647	67	Y	M		Dolakha	Throat Swab	2019-02-27	Feb		2019-02-27	2019-03-01			Inf A(H1N1)pdm09 pos	SARI		9
NEP-19FL-1648	79	Y	F	Lagankhel	Patan	Throat Swab	2019-02-27	Feb	Ganesh Man Hospital	2019-02-27	2019-03-01			Negative for Influenza A & B	SARI		9
NEP-19FL-1649	51	Y	M		Mahottari	Throat Swab	2019-02-27	Feb	Birendra Sainik	2019-02-27	2019-03-01			Inf A(H1N1)pdm09 pos	SARI		9
NEP-19FL-1650	65	Y	F	Kathmandu	Kathmandu	Throat Swab	2019-02-27	Feb	KMC Hospital	2019-02-27	2019-03-01			Inf A(H1N1)pdm09 pos	SARI		9
NEP-19FL-1651	10	Y	M		Kirtipur	Throat Swab	2019-02-27	Feb	Greencity Hospital	2019-02-27	2019-03-01			Inf A(H1N1)pdm09 pos	SARI		9
NEP-19FL-1652	36	Y	M	Karaiyami	Bara	Throat Swab	2019-02-27	Feb	Nepal Police Hospital	2019-02-27	2019-03-01			Negative for Influenza A & B	SARI		9
NEP-19FL-1653	38	Y	F	Jawlakhel	Lalitpur	Throat Swab	2019-02-27	Feb	Alka Hospital	2019-02-27	2019-03-01			Negative for Influenza A & B	SARI		9
NEP-19FL-1654	23	Y	M		Nuwakot	Throat Swab	2019-02-27	Feb	Manmohan Hospital	2019-02-27	2019-03-01			Negative for Influenza A & B	SARI		9
NEP-19FL-1655	12	Y	M	Basundhara	Kathmandu	Throat Swab	2019-02-27	Feb	Grande Hospital	2019-02-27	2019-03-01			Influenza B Victoria	SARI		9
NEP-19FL-1657	29	Y	F	Paanchkhal	Kathamandu	Throat Swab	2019-02-27	Feb	Dhulikhel Hospital	2019-02-27	2019-03-01			Inf A(H1N1)pdm09 pos	SARI		9
NEP-19FL-1658	51	Y	M		Palpa	Throat Swab	2019-02-27	Feb	UMHT	2019-02-27	2019-03-01			Negative for Influenza A & B	SARI		9
NEP-19FL-1659	21	Y	M		Janakpur	Throat Swab	2019-02-27	Feb	TUTH	2019-02-27	2019-03-03			Negative for Influenza A & B	SARI		9
NEP-19FL-1660	33	Y	M			Throat Swab	2019-02-27	Feb	Grande Hospital	2019-02-27	2019-03-03	2019-03-05		Influenza B Positive	SARI		9			29
NEP-19FL-1661	55	Y	F	Manmaiju	Kathmandu	Throat Swab	2019-02-27	Feb	Grande Hospital	2019-02-27	2019-03-03	2019-03-05		Inf A(H1N1)pdm09 pos	SARI		9			23	23
NEP-19FL-1662	23	Y	F			Throat Swab	2019-02-27	Feb	NPHL	2019-02-27				Negative for Influenza A & B	SARI		9
NEP-19FL-1663	0.08	Y	M	Baneshwore	Kathmandu	Throat Swab	2019-02-27	Feb	Bal Maitri Hospital	2019-02-27	2019-03-03	2019-03-05		Influenza A/H3 Positive	SARI		9			35	35
NEP-19FL-1664	31	Y	F		Kathmandu	Throat Swab	2019-02-27	Feb	Manmohan Hospital	2019-02-27				Negative for Influenza A & B	SARI		9
NEP-19FL-1666	35	Y	F	Bharatpur	Chitwan	Throat Swab	2019-02-27	Feb	Grande Hospital	2019-02-27				Negative for Influenza A & B	SARI		9
NEP-19FL-1668	80	Y	F	Kathmandu	Kathmandu	Throat Swab	2019-03-01	March	Chirayu Hospital	2019-03-01				Negative for Influenza A & B	SARI		9
NEP-19FL-1669	35	Y	M	Kalopul	Kathmandu	Throat Swab	2019-03-01	March	Norvic Hospital	2019-03-01				Negative for Influenza A & B	SARI		9
NEP-19FL-1670	39	Y	F	Tarkeshwor	Kathmandu	Throat Swab	2019-03-01	March	Greencity Hospital	2019-03-01	2019-03-03	2019-03-05		Inf A(H1N1)pdm09 pos	SARI		9			25	24
NEP-19FL-1671	70	Y	M	Sattale	Lamjung	Throat Swab	2019-03-01	March	National Hospital	2019-03-01	2019-03-03	2019-03-05		Inf A(H1N1)pdm09 pos	SARI		9			24	24
NEP-19FL-1673	23	Y	F	Chagathali	Lalitpur	Throat Swab	2019-03-01	March	Kist Hospital	2019-03-01	2019-03-03	2019-03-05		Influenza B Positive	SARI		9			23
NEP-19FL-1674	65	Y	F	Goldhunga	Kathmandu	Throat Swab	2019-03-01	March	Chirayu Hospital	2019-03-01				Negative for Influenza A & B	SARI		9
NEP-19FL-1675	28	Y	F	Lubhu	Lalitpur	Throat Swab	2019-03-01	March	Global Hospital	2019-03-01	2019-03-03	2019-03-05		Inf A(H1N1)pdm09 pos	SARI		9			30	29
NEP-19FL-1676	65	Y	M	Dhading	Dhading	Throat Swab	2019-03-01	March	Ganesh Man Hospital	2019-03-01	2019-03-03			Influenza B Positive	SARI		9			34
NEP-19FL-1677	49	Y	M	Kapan	Kathmandu	Throat Swab	2019-03-01	March	Grande Hospital	2019-03-01				Negative for Influenza A & B	SARI		9
NEP-19FL-1678	33	Y	M	Buddhanagar	Kathmandu	Throat Swab	2019-03-01	March		2019-03-01				Negative for Influenza A & B	SARI		9
NEP-19FL-1680	62	Y	M	Janakpur	Dhanusha	Throat Swab	2019-03-01	March	Nepal Nepal Mediciti	2019-03-01	2019-03-03			Influenza B Positive	SARI		9			28
NEP-19FL-1681	53	Y	M	Chandragiri	Kathmandu	Throat Swab	2019-03-01	March	Manmohan Hospital	2019-03-01				Negative for Influenza A & B	SARI		9
NEP-19FL-1682	25	Y	M	Basundhara	Kathmandu	Throat Swab	2019-03-01	March	Greencity Hospital	2019-03-01	2019-03-03			Inf A(H1N1)pdm09 pos	SARI		9			31	32
NEP-19FL-1683	40	Y	M	Devchuli	Nawalparasi	Throat Swab	2019-03-01	March	Norvic Hospital	2019-03-01				Negative for Influenza A & B	SARI		9
NEP-19FL-1684	24	Y	F	Kathmandu	Kathmandu	Throat Swab	2019-03-03	March		2019-03-03				Negative for Influenza A & B	SARI		9
NEP-19FL-1685	51	Y	F	Kathmandu	Kathmandu	Throat Swab	2019-03-03	March	NPHL	2019-03-03				Negative for Influenza A & B	SARI		9
NEP-19FL-1686	38	Y	F	Narayanthan	Kathmandu	Throat Swab	2019-02-24	March	PAHS	2019-03-03	2019-03-06	2019-03-07		Inf A(H1N1)pdm09 pos	SARI		8
NEP-19FL-1687	8	M	M	Pokhara	Kaski	Throat Swab	2019-02-24	March	PAHS	2019-03-03	2019-03-06			Negative for Influenza A & B	SARI		8
NEP-19FL-1688	2	Y	M	Chapagaun	Lalitpur	Throat Swab	2019-02-24	March	PAHS	2019-03-03	2019-03-07			Negative for Influenza A & B	SARI		8
NEP-19FL-1689	3	Y	M	Kalanki	Kathmandu	Throat Swab	2019-02-24	March	PAHS	2019-03-03	2019-03-07			Negative for Influenza A & B	SARI		8
NEP-19FL-1690	5	Y	M	Dhapakhel	Lalitpur	Throat Swab	2019-02-26	March	PAHS	2019-03-03	2019-03-07	2019-03-11		Inf A(H1N1)pdm09 pos	SARI		9
NEP-19FL-1691	40	Y	F	Dallu	Kathmandu	Throat Swab	2019-02-27	March	PAHS	2019-03-03	2019-03-07			Negative for Influenza A & B	SARI		9
NEP-19FL-1692	3	Y	M	Satdobato	Lalitpur	Throat Swab	2019-02-28	March	PAHS	2019-03-03	2019-03-10			Negative for Influenza A & B	SARI		9
NEP-19FL-1693	67	Y	F	Lamjung	Lamjung	Throat Swab	2019-02-28	March	PAHS	2019-03-03	2019-03-07			Negative for Influenza A & B	SARI		9
NEP-19FL-1694	70	Y	M	Tanahu	Tanahu	Throat Swab	2019-02-28	March	PAHS	2019-03-03	2019-03-07			Influenza B Yamagata	SARI		9
NEP-19FL-1695	61	Y	F	Bhaktapur	Bhaktapur	Throat Swab	2019-03-01	March	PAHS	2019-03-03	2019-03-07	2019-03-10		Inf A(H1N1)pdm09 pos	SARI		9
NEP-19FL-1696	51	Y	F	Sitapaila	Kathmandu	Throat Swab	2019-02-24	March	PAHS	2019-03-03	2019-03-07	2019-03-10		Inf A(H1N1)pdm09 pos	ILI		8
NEP-19FL-1697	40	Y	F	Lalitpur	Lalitpur	Throat Swab	2019-02-24	March	PAHS	2019-03-03	2019-03-10			Negative for Influenza A & B	ILI		8
NEP-19FL-1698	15	Y	F	Lalitpur	Lalitpur	Throat Swab	2019-02-25	March	PAHS	2019-03-03	2019-03-10			Negative for Influenza A & B	ILI		9
NEP-19FL-1699	9	Y	M	Lalitpur	Lalitpur	Throat Swab	2019-02-13	March	PAHS	2019-03-03	2019-03-10			Negative for Influenza A & B	ILI		7
NEP-19FL-1700	6	Y	M	Lalitpur	Lalitpur	Throat Swab	2019-02-25	March	PAHS	2019-03-03	2019-03-10			Negative for Influenza A & B	ILI		9
NEP-19FL-1701	29	Y	F	Ekantakuna	Lalitpur	Throat Swab	2019-02-26	March	PAHS	2019-03-03	2019-03-10			Negative for Influenza A & B	ILI		9
NEP-19FL-1702	15	Y	M	Gwarko	Lalitpur	Throat Swab	2019-02-28	March	PAHS	2019-03-03	2019-03-10			Negative for Influenza A & B	ILI		9
NEP-19FL-1703	13	Y	F	Kupondole	Lalitpur	Throat Swab	2019-03-01	March	PAHS	2019-03-03	2019-03-10			Influenza B Victoria	ILI		9
NEP-19FL-1704	34	Y	M	Rijal tole	Lalitpur	Throat Swab	2019-02-19	March	PAHS	2019-03-03	2019-03-10			Negative for Influenza A & B	ILI		8
NEP-19FL-1705	9	M	M	Tikapur	Kailali	Throat Swab	2019-02-22	March	PAHS	2019-03-03	2019-03-10			Negative for Influenza A & B	SARI		8
NEP-19FL-1706	1	Y	M	Himalika	Jajarkot	Throat Swab	2019-02-22	March	PAHS	2019-03-03	2019-03-10			Negative for Influenza A & B	SARI		8
NEP-19FL-1707	60	Y	M	Salyan	Salyan	Throat Swab	2019-02-22	March	PAHS	2019-03-03	2019-03-10			Negative for Influenza A & B	SARI		8
NEP-19FL-1708	6	Y	F	Tikapur	Kailali	Throat Swab	2019-02-24	March	PAHS	2019-03-03	2019-03-10			Negative for Influenza A & B	SARI		8
NEP-19FL-1709	60	Y	F	Baniyabhar	Banke	Throat Swab	2019-02-24	March	PAHS	2019-03-03	2019-03-10			Negative for Influenza A & B	SARI		8
NEP-19FL-1710	3	Y	F	Bhadrapur	Jhapa	Throat Swab	2019-02-25	March	PAHS	2019-03-03	2019-03-10			Negative for Influenza A & B	SARI		9
NEP-19FL-1711	22	Y	F	Chandragadhi	Jhapa	Throat Swab	2019-02-27	March	PAHS	2019-03-03	2019-03-10			Negative for Influenza A & B	SARI		9
NEP-19FL-1712	23	Y	M	Gorkha	Gorkha	Throat Swab	2019-03-03	March		2019-03-03				Negative for Influenza A & B	SARI		9
NEP-19FL-1713	82	Y	F	Kathmandu	Kathmandu	Throat Swab	2019-03-03	March	Suvekchya Hospital	2019-03-03				Negative for Influenza A & B	SARI		9
NEP-19FL-1714	61	Y	M	Gongabu	Kathmandu	Throat Swab	2019-03-03	March	Grande Hospital	2019-03-03	2019-03-05			Inf A(H1N1)pdm09 pos	SARI		9
NEP-19FL-1715	56	Y	F	Dhading	Dhading	Throat Swab	2019-03-03	March	Blue Cross Hospital	2019-03-03				Negative for Influenza A & B	SARI		9
NEP-19FL-1716	29	Y	M	Samakhusi	Kathmandu	Throat Swab	2019-03-03	March	Greencity Hospital	2019-03-03				Negative for Influenza A & B	SARI		9
NEP-19FL-1717	48	Y	F	Futung	Kathmandu	Throat Swab	2019-03-03	March	Greencity Hospital	2019-03-03				Inf A(H1N1)pdm09 pos	SARI		9
NEP-19FL-1718	46	Y	M	Narayantar	Kathmandu	Throat Swab	2019-03-03	March	Nepal Medical College	2019-03-03				Inf A(H1N1)pdm09 pos	SARI		9
NEP-19FL-1719	48	Y	F	Kathmandu	Kathmandu	Throat Swab	2019-03-03	March	Manmohan Hospital	2019-03-03				Inf A(H1N1)pdm09 pos	SARI		9
NEP-19FL-1720	45	Y	M	Thakre	Dhading	Throat Swab	2019-03-03	March	Manmohan Hospital	2019-03-03				Negative for Influenza A & B	SARI		9
NEP-19FL-1721	35	Y	F	Motiarwa	Bara	Throat Swab	2019-03-03	March	Norvic Hospital	2019-03-03				Negative for Influenza A & B	SARI		9
NEP-19FL-1722	65	Y	M	Janakpur	Dhanusha	Throat Swab	2019-03-03	March	KMC Hospital	2019-03-03				Negative for Influenza A & B	SARI		9
NEP-19FL-1723	88	Y	M	Kirtipur	Kathmandu	Throat Swab	2019-03-03	March	Blue Cross Hospital	2019-03-03				Negative for Influenza A & B	SARI		9
NEP-19FL-1724	22	Y	M	Lamjung	Lamjung	Throat Swab	2019-03-03	March	Blue Cross Hospital	2019-03-03				Influenza B Positive	SARI		9
NEP-19FL-1726	47	Y	F	Kathmandu	Kathmandu	Throat Swab	2019-03-03	March	Civil Hospital	2019-03-03				Negative for Influenza A & B	SARI		9
NEP-19FL-1727	55	Y	M	Humla	Humla	Throat Swab	2019-03-03	March	Kantipur Hospital	2019-03-03				Negative for Influenza A & B	SARI		9
NEP-19FL-1728	3	M	F	Jorpati	Kathmandu	Throat Swab	2019-03-05	March		2019-03-05				Negative for Influenza A & B	SARI		10
NEP-19FL-1729	2	Y	M	Narayanthan	Kathmandu	Throat Swab	2019-03-05	March	NPHL	2019-03-05				Negative for Influenza A & B	ILI		10
NEP-19FL-1730	62	Y	F			Throat Swab	2019-03-05	March	Grande Hospital	2019-03-05				Negative for Influenza A & B	SARI		10
NEP-19FL-1731	32	Y	F	Helambu	Sindhupalchowk	Throat Swab	2019-03-05	March	NMC Hospital	2019-03-05				Inf A(H1N1)pdm09 pos	SARI		10
NEP-19FL-1732	54	Y	M	Kirtipur	Kathmandu	Throat Swab	2019-03-05	March	NPHL	2019-03-05				Negative for Influenza A & B	ILI		10
NEP-19FL-1733	45	Y	M	Lalitpur	Lalitpur	Throat Swab	2019-03-05	March	Nepal Cancer Hospital	2019-03-05				Inf A(H1N1)pdm09 pos	SARI		10
NEP-19FL-1734	4	Y	F	Kalimati	Kathmandu	Throat Swab	2019-03-05	March	NPHL	2019-03-05				Influenza B Positive	ILI		10
NEP-19FL-1735	26	Y	F	Kalimati	Kathmandu	Throat Swab	2019-03-05	March	NPHL	2019-03-05				Influenza B Victoria	ILI		10
NEP-19FL-1736	20	Y	M	Lalitpur	Lalitpur	Throat Swab	2019-03-05	March	Alka Hospital	2019-03-05				Inf A(H1N1)pdm09 pos	SARI		10
NEP-19FL-1737	48	Y	M	Kathmandu	Kathmandu	Throat Swab	2019-03-05	March	HAMS	2019-03-05				Negative for Influenza A & B	ILI		10
NEP-19FL-1738	80	Y	F	Baglung	Baglung	Throat Swab	2019-03-05	March	Civil Hospital	2019-03-05				Negative for Influenza A & B	SARI		10
NEP-19FL-1739	31	Y	M	Balaju	Kathmandu	Throat Swab	2019-03-05	March	Greencity Hospital	2019-03-05				Inf A(H1N1)pdm09 pos	SARI		10
NEP-19FL-1740	26	Y	F	Ganga Jamuna	Dhading	Throat Swab	2019-03-05	March	Greencity Hospital	2019-03-05				Influenza B Victoria	SARI		10
NEP-19FL-1741	57	Y	F	Lalitpur	Lalitpur	Throat Swab	2019-03-05	March	Nepal Nepal Mediciti	2019-03-05				Negative for Influenza A & B	SARI		10
NEP-19FL-1742	97	Y	M	Kuleshwar	Kathmandu	Throat Swab	2019-03-05	March		2019-03-05				Negative for Influenza A & B	SARI		10
NEP-19FL-1743	76	Y	F	Kalanki	Kathmandu	Throat Swab	2019-03-05	March	Vayodha Hospital	2019-03-05				Negative for Influenza A & B	SARI		10
NEP-19FL-1744	33	Y	F	Timal	Kavre	Throat Swab	2019-03-05	March		2019-03-05				Inf A(H1N1)pdm09 pos	SARI		10
NEP-19FL-1745	17	Y	M	Nayabazar	Kathmandu	Throat Swab	2019-03-05	March		2019-03-05				Negative for Influenza A & B	SARI		10
NEP-19FL-1746	61	Y	M	Bethan Chowk	Kavre	Throat Swab	2019-03-05	March	Bir Hospital	2019-03-05				Inf A(H1N1)pdm09 pos	SARI		10
NEP-19FL-1747	26	Y	F	Jorpati	Kathmandu	Throat Swab	2019-03-06	March	NMC Hospital	2019-03-06	2019-03-07			Negative for Influenza A & B	SARI		10
NEP-19FL-1748	80	Y	F	Sindhupalchowk	Sindhupalchowk	Throat Swab	2019-03-06	March	Kantipur Hospital	2019-03-06	2019-03-07			Negative for Influenza A & B	SARI		10
NEP-19FL-1749	16	Y	F	Kavre	Kavre	Throat Swab	2019-03-06	March	NPHL	2019-03-06	2019-03-07			Influenza B Victoria	ILI		10
NEP-19FL-1750	28	Y	M	Lamjung	Lamjung	Throat Swab	2019-03-06	March	NPHL	2019-03-06	2019-03-07			Influenza B Victoria	ILI		10
NEP-19FL-1751	30	Y	M	Rasuwa	Rasuwa	Throat Swab	2019-03-06	March	Grande Hospital	2019-03-06	2019-03-07			Negative for Influenza A & B	SARI		10
NEP-19FL-1752	38	Y	M	Kathmandu	Kathmandu	Throat Swab	2019-03-06	March	NPHL	2019-03-06	2019-03-07	2019-03-10		Influenza A/H3 Positive	ILI		10			26	27
NEP-19FL-1753	30	Y	M	Dhading	Dhading	Throat Swab	2019-03-06	March	NPHL	2019-03-06	2019-03-07			Negative for Influenza A & B	ILI		10
NEP-19FL-1754	35	Y	F	Balaju	Kathmandu	Throat Swab	2019-03-06	March	Greencity Hospital	2019-03-06	2019-03-07			Negative for Influenza A & B	SARI		10
NEP-19FL-1755	44	Y	M	Kavre	Kavre	Throat Swab	2019-03-06	March	Greencity Hospital	2019-03-06	2019-03-10			Inf A(H1N1)pdm09 pos	SARI		10
NEP-19FL-1756	57	Y	M	Kalika	Rasuwa	Throat Swab	2019-03-06	March	Greencity Hospital	2019-03-06	2019-03-07	2019-03-10		Influenza A/H3 Positive	SARI		10			25	25
NEP-19FL-1757	8	Y	M	Ramechhap	Ramechhap	Throat Swab	2019-03-06	March	Greencity Hospital	2019-03-06	2019-03-07			Influenza B Victoria	SARI		10
NEP-19FL-1758	29	Y	F	Molung	Okhaldhunga	Throat Swab	2019-03-06	March	Helping Hands	2019-03-06	2019-03-07			Influenza B Victoria	SARI		10
NEP-19FL-1759	31	Y	F	Kageshwari Manahari	Kathmandu	Throat Swab	2019-03-06	March	Helping Hands	2019-03-06	2019-03-07			Influenza B Victoria	SARI		10
NEP-19FL-1760	51	Y	M	Jorpati	Kathmandu	Throat Swab	2019-03-06	March	NMC Hospital	2019-03-06	2019-03-07			Negative for Influenza A & B	SARI		10
NEP-19FL-1761	56	Y	F	Kathmandu	Kathmandu	Throat Swab	2019-03-06	March	Civil Hospital	2019-03-06	2019-03-07			Negative for Influenza A & B	SARI		10
NEP-19FL-1762	4	Y	F	Lalitpur	Lalitpur	Throat Swab	2019-03-06	March	Nepal Nepal Mediciti	2019-03-06	2019-03-07			Negative for Influenza A & B	SARI		10
NEP-19FL-1763	69	Y	M	Boudha	Kathmandu	Throat Swab	2019-03-06	March		2019-03-06	2019-03-07			Negative for Influenza A & B	SARI		10
NEP-19FL-1764	64	Y	F	Panchkhal	Kavre	Throat Swab	2019-03-06	March	Sheer Memorial Hospital	2019-03-06	2019-03-07	2019-03-10		Inf A(H1N1)pdm09 pos	SARI		10
NEP-19FL-1765	44	Y	F	Gwarko	Lalitpur	Throat Swab	2019-03-06	March	Kist Hospital	2019-03-06	2019-03-07			Negative for Influenza A & B	SARI		10
NEP-19FL-1766	34	Y	M	Pepsicola	Kathmandu	Throat Swab	2019-03-06	March	NPHL	2019-03-06				Influenza B Positive	ILI		10
NEP-19FL-1767	43	Y	F			Throat Swab	2019-03-07	March	KMC Hospital	2019-03-07				Negative for Influenza A & B	SARI		10
NEP-19FL-1768	56	Y	M	Yangcha	Palpa	Throat Swab	2019-03-07	March	Palpa Mission Hospital	2019-03-07				Inf A(H1N1)pdm09 pos	SARI		10
NEP-19FL-1769	50	Y	M			Throat Swab	2019-03-07	March	KMC Hospital	2019-03-07	2019-03-10			Negative for Influenza A & B	SARI		10
NEP-19FL-1770	36	Y	F	Kathmandu	Kathmandu	Throat Swab	2019-03-07	March	NPHL	2019-03-07	2019-03-10			Influenza B Victoria	SARI		10
NEP-19FL-1771	47	Y	M	Kathmandu	Kathmandu	Throat Swab	2019-03-07	March	Greencity Hospital	2019-03-07	2019-03-10			Negative for Influenza A & B	SARI		10
NEP-19FL-1772	65	Y	M	Kathmandu	Kathmandu	Throat Swab	2019-03-07	March	Suvekchya Hospital	2019-03-07	2019-03-10			Influenza B Positive	SARI		10
NEP-19FL-1773	32	Y	F	Kavre	Kavre	Throat Swab	2019-03-07	March	Civil Hospital	2019-03-07	2019-03-10	2019-03-11		Inf A(H1N1)pdm09 pos	SARI		10
NEP-19FL-1774	30	Y	F	Benighat	Dhading	Throat Swab	2019-03-07	March	NPHL	2019-03-07	2019-03-10	2019-03-11		Inf A(H1N1)pdm09 pos	ILI		10
NEP-19FL-1775	42	Y	M	Raniban	Kathmandu	Throat Swab	2019-03-07	March	Manmohan Hospital	2019-03-07	2019-03-10			Negative for Influenza A & B	SARI		10
NEP-19FL-1776	46	Y	M	Baneshwar	Kathmandu	Throat Swab	2019-03-10	March	NPHL	2019-03-10	2019-03-10	2019-03-11		Inf A(H1N1)pdm09 pos	ILI		10
NEP-19FL-1777	39	Y	F	Samakhusi	Kathmandu	Throat Swab	2019-03-10	March	NPHL	2019-03-10	2019-03-10	2019-03-11		Inf A(H1N1)pdm09 pos	ILI		10
NEP-19FL-1778	16	Y	M	Kathmandu	Kathmandu	Throat Swab	2019-03-10	March	Grande Hospital	2019-03-10	2019-03-10			Influenza B Victoria	SARI		10
NEP-19FL-1779	55	Y	M	Manpur	Dang	Throat Swab	2019-03-10	March	Birendra Sainik	2019-03-10	2019-03-11			Negative for Influenza A & B	SARI		10
NEP-19FL-1780	42	Y	F	Bhaktapur	Bhaktapur	Throat Swab	2019-03-10	March	Venus Hospital	2019-03-10	2019-03-11	2019-03-12		Inf A(H1N1)pdm09 pos	SARI		10
NEP-19FL-1781	72	Y	M	Suryabinayak	Bhaktapur	Throat Swab	2019-03-10	March	Alka Hospital	2019-03-10	2019-03-11			Negative for Influenza A & B	SARI		10
NEP-19FL-1782	45	Y	M	Kalopul	Kath	Throat Swab	2019-03-10	March		2019-03-10	2019-03-11	2019-03-12		Inf A(H1N1)pdm09 pos	SARI		10
NEP-19FL-1783	2	Y	F	Kavre	Kavre	Throat Swab	2019-03-10	March	NPHL	2019-03-10	2019-03-11	2019-03-12		Inf A(H1N1)pdm09 pos	ILI		10
NEP-19FL-1785	46	Y	F	Bara	Bara	Throat Swab	2019-03-10	March	Kist Hospital	2019-03-10	2019-03-11	2019-03-12		Inf A(H1N1)pdm09 pos	SARI		10
NEP-19FL-1786	65	Y	F	Halchowk	Kathmandu	Throat Swab	2019-03-07	March	Manmohan Hospital	2019-03-10	2019-03-11			Influenza B Positive	SARI		10
NEP-19FL-1787	60	Y	M	Rautahat	Rautahat	Throat Swab	2019-03-11	March	Kist Hospital	2019-03-11	2019-03-11			Negative for Influenza A & B	SARI		11
NEP-19FL-1788	70	Y	M	Pharping	Kathmandu	Throat Swab	2019-03-11	March	Kist Hospital	2019-03-11	2019-03-11			Negative for Influenza A & B	SARI		11
NEP-19FL-1789	55	Y	M	Pokhara	Kaski	Throat Swab	2019-03-11	March	Grande Hospital	2019-03-11	2019-03-11			Negative for Influenza A & B	SARI		11
NEP-19FL-1790	19	Y	M	Kathmandu	Kathmandu	Throat Swab	2019-03-11	March	Helping Hands	2019-03-11	2019-03-11			Influenza B Victoria	SARI		11
NEP-19FL-1791	24	Y	F	Banepa	Kavre	Throat Swab	2019-03-11	March	Sheer Memorial Hospital	2019-03-11	2019-03-12			Negative for Influenza A & B	SARI		11
NEP-19FL-1792	35	Y	M	Sankhuwasabha	Sankhuwasabha	Throat Swab	2019-03-11	March	Helping Hands	2019-03-11	2019-03-12			Negative for Influenza A & B	SARI		11
NEP-19FL-1793	65	Y	M	Nuwakot	Nuwakot	Throat Swab	2019-03-10	March	Greencity Hospital	2019-03-11	2019-03-12			Negative for Influenza A & B	SARI		10
NEP-19FL-1794	27	Y	M	Mahagadhimai	Bara	Throat Swab	2019-03-11	March	NPHL	2019-03-11	2019-03-12			Negative for Influenza A & B	ILI		11
NEP-19FL-1795	10	Y	M	Thankot	Kathmandu	Throat Swab	2019-03-11	March	PAHS	2019-03-11	2019-03-12			Negative for Influenza A & B	SARI		11
NEP-19FL-1796	49	Y	M	Mulpani	Kathmandu	Throat Swab	2019-03-11	March	KMC Hospital	2019-03-11	2019-03-12			Negative for Influenza A & B	SARI		11
NEP-19FL-1797	29	Y	M	Thankot	Kathmandu	Throat Swab	2019-03-11	March	Vayodha Hospital	2019-03-11	2019-03-12			Negative for Influenza A & B	SARI		11
NEP-19FL-1798	60	Y	F	Kathmandu	Kathmandu	Throat Swab	2019-03-11	March	Vayodha Hospital	2019-03-11	2019-03-12			Influenza B Yamagata	SARI		11
NEP-19FL-1799	2	Y	M	Ekantakuna	Lalitpur	Throat Swab	2019-03-03	March	PAHS	2019-03-11	2019-03-12			Influenza B Positive	SARI		9
NEP-19FL-1800	1	Y	M	Mugu	Mugu	Throat Swab	2019-03-03	March	PAHS	2019-03-11	2019-03-14			Negative for Influenza A & B	SARI		9
NEP-19FL-1801	3	Y	M	Dhapakhel	Lalitpur	Throat Swab	2019-03-03	March	PAHS	2019-03-11	2019-03-18			Negative for Influenza A & B	SARI		9
NEP-19FL-1802	1	Y	F	Kirtipur	Kathmandu	Throat Swab	2019-03-04	March	PAHS	2019-03-11	2019-03-12			Negative for Influenza A & B	SARI		10
NEP-19FL-1803	3	Y	F	Tikathali	Bhaktapur	Throat Swab	2019-03-05	March	PAHS	2019-03-11	2019-03-18			Negative for Influenza A & B	SARI		10
NEP-19FL-1804	23	Y	F	Damauli	Tanahu	Throat Swab	2019-03-05	March	PAHS	2019-03-11	2019-03-18			Negative for Influenza A & B	SARI		10
NEP-19FL-1805	65	Y	F	Dhading	Dhading	Throat Swab	2019-03-05	March	PAHS	2019-03-11	2019-03-18			Negative for Influenza A & B	SARI		10
NEP-19FL-1806	12	Y	M	Raniban	Kathmandu	Throat Swab	2019-03-05	March	PAHS	2019-03-11	2019-03-27			Negative for Influenza A & B	SARI		10
NEP-19FL-1807	7	M	M	Dolpa	Dolpa	Throat Swab	2019-03-05	March	PAHS	2019-03-11	2019-03-27			Negative for Influenza A & B	SARI		10
NEP-19FL-1808	1	Y	M	Talchikhel	Lalitpur	Throat Swab	2019-03-07	March	PAHS	2019-03-11	2019-05-13			Negative for Influenza A & B	SARI		10
NEP-19FL-1809	2	M	M	Dhobighat	Lalitpur	Throat Swab	2019-03-08	March	PAHS	2019-03-11	2019-03-27			Negative for Influenza A & B	SARI		10
NEP-19FL-1810	4	Y	F	Baglamukhi	Lalitpur	Throat Swab	2019-03-08	March	PAHS	2019-03-11	2019-03-27			Influenza B Victoria	SARI		10
NEP-19FL-1811	27	Y	M	Gajuri	Dhading	Throat Swab	2019-03-08	March	PAHS	2019-03-11	2019-03-12			Negative for Influenza A & B	SARI		10
NEP-19FL-1812	34	Y	M	Rijal tole	Lalitpur	Throat Swab	2019-03-03	March	PAHS	2019-03-11	2019-03-27			Influenza B Victoria	ILI		9
NEP-19FL-1813	57	Y	F	Bhaktapur	Bhaktapur	Throat Swab	2019-03-04	March	PAHS	2019-03-11	2019-03-26			Negative for Influenza A & B	ILI		10
NEP-19FL-1814	28	Y	F	Suryabinayak	Bhaktapur	Throat Swab	2019-03-04	March	PAHS	2019-03-11	2019-03-12			Negative for Influenza A & B	ILI		10
NEP-19FL-1815	42	Y	M	Lalitpur	Lalitpur	Throat Swab	2019-03-05	March	PAHS	2019-03-11	2019-03-12			Negative for Influenza A & B	ILI		10
NEP-19FL-1816	24	Y	M	Baneshwar	Kathmandu	Throat Swab	2019-03-07	March	PAHS	2019-03-11	2019-03-27			Influenza B Victoria	ILI		10
NEP-19FL-1817	9	Y	M	Kalanki	Kathmandu	Throat Swab	2019-03-09	March	PAHS	2019-03-11	2019-03-27			Influenza B Victoria	ILI		10
NEP-19FL-1818	40	Y	F	Dhangadhi	Kailali	Throat Swab	2019-03-01	March	PAHS	2019-03-11	2019-03-27	2019-03-28		Inf A(H1N1)pdm09 pos	SARI		9
NEP-19FL-1819	29	Y	F	Gulariya	Bardiya	Throat Swab	2019-03-04	March	PAHS	2019-03-11	2019-03-27			Negative for Influenza A & B	SARI		10
NEP-19FL-1820	60	Y	F	Rolpa	Rolpa	Throat Swab	2019-03-04	March	PAHS	2019-03-11	2019-03-27			Negative for Influenza A & B	SARI		10
NEP-19FL-1821	10	M	F	Khalanga	Jajarkot	Throat Swab	2019-03-04	March	PAHS	2019-03-11	2019-03-27			Negative for Influenza A & B	SARI		10
NEP-19FL-1822	23	Y	F	Kohalpur	Banke	Throat Swab	2019-03-06	March	PAHS	2019-03-11	2019-03-12	2019-03-15		Inf A(H1N1)pdm09 pos	SARI		10
NEP-19FL-1823	30	Y	M	Bhadrapur	Jhapa	Throat Swab	2019-03-05	March	PAHS	2019-03-11	2019-03-27			Negative for Influenza A & B	SARI		10
NEP-19FL-1824	72	Y	M	Kathmandu	Kathmandu	Throat Swab	2019-03-10	March	Nepal Nepal Mediciti	2019-03-11	2019-03-12	2019-03-15		Inf A(H1N1)pdm09 pos	SARI		10
NEP-19FL-1825	30	Y	M	Balaju	Kathmandu	Throat Swab	2019-03-12	March	Greencity Hospital	2019-03-12	2019-03-13			Influenza B Victoria	SARI		11
NEP-19FL-1826	30	Y	M	Khar	Darchula	Throat Swab	2019-03-12	March	Greencity Hospital	2019-03-12	2019-03-13			Influenza B Victoria	SARI		11
NEP-19FL-1827	26	Y	M	Kathmandu	Kathmandu	Throat Swab	2019-03-12	March	NPHL	2019-03-12	2019-03-13			Influenza B Victoria	ILI		11
NEP-19FL-1828	23	Y	M	Tokha	Kathmandu	Throat Swab	2019-03-12	March	Grande Hospital	2019-03-12	2019-03-13			Influenza B Yamagata	SARI		11
NEP-19FL-1829	40	Y	M	Janakpur	Dhanusha	Throat Swab	2019-03-12	March	Sumeru Hospital	2019-03-12	2019-03-13			Negative for Influenza A & B	SARI		11
NEP-19FL-1830	28	Y	M	Janakpur	Dhanusha	Throat Swab	2019-03-12	March	NPHL	2019-03-12	2019-03-13			Negative for Influenza A & B	ILI		11
NEP-19FL-1831	22	Y	F	Sinamangal	Kathmandu	Throat Swab	2019-03-12	March	Kist Hospital	2019-03-12	2019-03-13			Influenza B Yamagata	ILI		11
NEP-19FL-1832	53	Y	F	Thankot	Kathmandu	Throat Swab	2019-03-12	March	Nepal Nepal Mediciti	2019-03-12	2019-03-13			Negative for Influenza A & B	SARI		11
NEP-19FL-1834	4	Y	M	Jorpati	Kathmandu	Throat Swab	2019-03-13	March	NPHL	2019-03-13	2019-03-13			Negative for Influenza A & B	ILI		11
NEP-19FL-1835	55	Y	F	Katari	Udaypur	Throat Swab	2019-03-13	March	Civil Hospital	2019-03-13	2019-03-14			Negative for Influenza A & B	SARI		11
NEP-19FL-1836	75	Y	F	Hetauda	Makwanpur	Throat Swab	2019-03-13	March	Sumeru Hospital	2019-03-13	2019-03-14			Influenza B Positive	SARI		11
NEP-19FL-1837	33	Y	F	Ramechhap	Ramechhap	Throat Swab	2019-03-13	March	Bir Hospital	2019-03-13	2019-03-14	2019-03-14		Inf A(H1N1)pdm09 pos	SARI		11
NEP-19FL-1839	59	Y	M	Kathmandu	Kathmandu	Throat Swab	2019-03-13	March	HAMS	2019-03-13	2019-03-14	2019-03-14		Inf A(H1N1)pdm09 pos	SARI		11
NEP-19FL-1840	74	Y	M	Kathmandu	Kathmandu	Throat Swab	2019-03-13	March	Greencity Hospital	2019-03-13	2019-03-14			Influenza B Positive	SARI		11
NEP-19FL-1841	71	Y	F	Banasthali	Kathmandu	Throat Swab	2019-03-13	March	Chirayu Hospital	2019-03-13	2019-03-14			Negative for Influenza A & B	SARI		11
NEP-19FL-1842	62	Y	F	Sitapaila	Kathmandu	Throat Swab	2019-03-13	March	Suvekchya Hospital	2019-03-13	2019-03-14			Negative for Influenza A & B	SARI		11
NEP-19FL-1843	35	Y	M	Dhading	Dhading	Throat Swab	2019-03-13	March	KMC Hospital	2019-03-13	2019-03-14			Negative for Influenza A & B	SARI		11
NEP-19FL-1844	40	Y	F	Kailali	Kailali	Throat Swab	2019-03-13	March	KMC Hospital	2019-03-13	2019-03-14	2019-03-14		Inf A(H1N1)pdm09 pos	SARI		11
NEP-19FL-1845	58	Y	F	Dang	Dang	Throat Swab	2019-03-14	March	Kantipur Hospital	2019-03-14	2019-03-15			Negative for Influenza A & B	SARI		11
NEP-19FL-1846	75	Y	M	Surkhet	Surkhet	Throat Swab	2019-03-14	March	Kantipur Hospital	2019-03-14	2019-03-15			Negative for Influenza A & B	SARI		11
NEP-19FL-1847	73	Y	F	Madhyapur Thimi	Bhaktapur	Throat Swab	2019-03-14	March	Nobel Hospital	2019-03-14	2019-03-15			Negative for Influenza A & B	SARI		11
NEP-19FL-1848	3	Y	M	Godawari	Lalitpur	Throat Swab	2019-03-14	March	Alka Hospital	2019-03-14	2019-03-15			Influenza B Victoria	SARI		11
NEP-19FL-1849	84	Y	F	Gothatar	Kathmandu	Throat Swab	2019-03-14	March	KMC Hospital	2019-03-14	2019-03-15			Negative for Influenza A & B	SARI		11
NEP-19FL-1850	32	Y	F	Bidur	Nuwakot	Throat Swab	2019-03-14	March	Venus Hospital	2019-03-14	2019-03-15	2019-03-15		Inf A(H1N1)pdm09 pos	SARI		11
NEP-19FL-1851	64	Y	F	Mahalaxmisthan	Lalitpur	Throat Swab	2019-03-14	March	Sumeru Hospital	2019-03-14	2019-03-15	2019-03-15		Inf A(H1N1)pdm09 pos	SARI		11
NEP-19FL-1852	21	Y	F	Putalisadak	Kathmandu	Throat Swab	2019-03-14	March	Sahid Memorial	2019-03-14	2019-03-15			Negative for Influenza A & B	SARI		11
NEP-19FL-1853	88	Y	M	Tehrathum	Tehrathum	Throat Swab	2019-03-14	March	Chirayu Hospital	2019-03-14	2019-03-15			Negative for Influenza A & B	SARI		11
NEP-19FL-1854	75	Y	M	Dhading	Dhading	Throat Swab	2019-03-14	March	KMC Hospital	2019-03-14	2019-03-15			Negative for Influenza A & B	SARI		11
NEP-19FL-1855	85	Y	M	Kathmandu	Kathmandu	Throat Swab	2019-03-14	March	Om Hospital	2019-03-14	2019-03-15			Influenza B Yamagata	SARI		11
NEP-19FL-1856	46	Y	M	Bardibas	Mahottari	Throat Swab	2019-03-14	March	Om Hospital	2019-03-14	2019-03-15			Negative for Influenza A & B	SARI		11
NEP-19FL-1857	70	Y	M	Manamaiju	Kathmandu	Throat Swab	2019-03-14	March	Grande Hospital	2019-03-14	2019-03-15			Negative for Influenza A & B	SARI		11
NEP-19FL-1858	42	Y	F	Mahalaxmisthan	Lalitpur	Throat Swab	2019-03-14	March	KIST Hospital	2019-03-14	2019-03-15			Negative for Influenza A & B	SARI		11
NEP-19FL-1859	59	Y	M	Hetauda	Makwanpur	Throat Swab	2019-03-14	March	Sumeru Hospital	2019-03-14	2019-03-15			Negative for Influenza A & B	SARI		11
NEP-19FL-1860	28	Y	M	Chabahil	Kathmandu	Throat Swab	2019-03-14	March	Helping Hands	2019-03-14	2019-03-15			Influenza B Victoria	SARI		11
NEP-19FL-1861	24	Y	F	Kupondole	Lalitpur	Throat Swab	2019-03-15	March	NPHL	2019-03-15	2019-03-15			Influenza B Victoria	ILI		11
NEP-19FL-1862	4	Y	M	Lagankhel	Lalitpur	Throat Swab	2019-03-12	March	PAHS	2019-03-15	2019-03-17			Negative for Influenza A & B	SARI		11
NEP-19FL-1863	57	Y	F	Chhampi	Lalitpur	Throat Swab	2019-03-10	March	PAHS	2019-03-15	2019-03-17			Negative for Influenza A & B	SARI		11
NEP-19FL-1864	11	Y	F	Boudha	Kathmandu	Throat Swab	2019-03-11	March	PAHS	2019-03-15	2019-03-17			Negative for Influenza A & B	SARI		11
NEP-19FL-1865	32	Y	M	Thasikhel	Lalitpur	Throat Swab	2019-03-11	March	PAHS	2019-03-15	2019-03-17			Negative for Influenza A & B	ILI		11
NEP-19FL-1866	27	Y	F	Hattiban	Lalitpur	Throat Swab	2019-03-11	March	PAHS	2019-03-15	2019-03-17			Negative for Influenza A & B	ILI		11
NEP-19FL-1867	31	Y	M	Panauti	Kavre	Throat Swab	2019-03-15	March		2019-03-15	2019-03-17			Negative for Influenza A & B	SARI		11
NEP-19FL-1868	7	Y	M	Kanchanpur	Kanchanpur	Throat Swab	2019-03-15	March		2019-03-15	2019-03-17			Negative for Influenza A & B	ILI		11
NEP-19FL-1869	27	Y	M	Kathmandu	Kathmandu	Throat Swab	2019-03-15	March	NPHL	2019-03-15	2019-03-17			Negative for Influenza A & B	ILI		11
NEP-19FL-1870	60	Y	M	Maharajgunj	Kathmandu	Throat Swab	2019-03-15	March	Om Hospital	2019-03-15	2019-03-17			Negative for Influenza A & B	SARI		11
NEP-19FL-1871	38	Y	F	Bhaktapur	Bhaktapur	Throat Swab	2019-03-15	March	KMC Hospital	2019-03-15	2019-03-17			Negative for Influenza A & B	SARI		11
NEP-19FL-1872	60	Y	M	Kalanki	Kathmandu	Throat Swab	2019-03-15	March	Vayodha Hospital	2019-03-15	2019-03-17			Negative for Influenza A & B	SARI		11
NEP-19FL-1873	54	Y	M	Butwal	Rupandehi	Throat Swab	2019-03-15	March	Vayodha Hospital	2019-03-15	2019-03-17			Negative for Influenza A & B	SARI		11
NEP-19FL-1874	16	Y	M	Maheshpur	Siraha	Throat Swab	2019-03-15	March	Stupa Community Hospital	2019-03-15	2019-03-17			Negative for Influenza A & B	SARI		11
NEP-19FL-1875	47	Y	M	Kathmandu	Kathmandu	Throat Swab	2019-03-15	March	Medicare Hospital	2019-03-15	2019-03-17			Negative for Influenza A & B	SARI		11
NEP-19FL-1876	72	Y	F	Rupandehi	Rupandehi	Throat Swab	2019-03-17	March	Bir Hospital	2019-03-17	2019-03-17			Negative for Influenza A & B	SARI		11
NEP-19FL-1877	17	Y	F	Sindhuli	Sindhuli	Throat Swab	2019-03-17	March	TUTH	2019-03-17	2019-03-18			Negative for Influenza A & B	SARI		11
NEP-19FL-1878	60	Y	M	Dallu	Kathmandu	Throat Swab	2019-03-17	March	National Nepal Hospital	2019-03-17	2019-03-18			Negative for Influenza A & B	SARI		11
NEP-19FL-1879	27	Y	F	Imadol	Lalitpur	Throat Swab	2019-03-17	March	Kist Hospital	2019-03-17	2019-03-18			Influenza B Victoria	SARI		11
NEP-19FL-1880	17	Y	M	Kavre	Kavre	Throat Swab	2019-03-17	March	Kantipur Hospital	2019-03-17	2019-03-18			Negative for Influenza A & B	SARI		11
NEP-19FL-1881	55	Y	M	Dhading	Dhading	Throat Swab	2019-03-17	March	Nepal National Hospital	2019-03-17	2019-03-18			Negative for Influenza A & B	SARI		11
NEP-19FL-1882	60	Y	M	Kathmandu	Kathmandu	Throat Swab	2019-03-17	March	Bir Hospital	2019-03-17	2019-03-18			Negative for Influenza A & B	SARI		11
NEP-19FL-1883	38	Y	F	Gothatar	Kathmandu	Throat Swab	2019-03-17	March	Blue Cross Hospital	2019-03-17	2019-03-18			Negative for Influenza A & B	SARI		11
NEP-19FL-1884	87	Y	M	Gwarko	Lalitpur	Throat Swab	2019-03-17	March	NPHL	2019-03-17	2019-03-18			Negative for Influenza A & B	ILI		11
NEP-19FL-1885	51	Y	F	Pulchowk	Lalitpur	Throat Swab	2019-03-17	March	Alka Hospital	2019-03-17	2019-03-18			Negative for Influenza A & B	SARI		11
NEP-19FL-1886	82	Y	M	Kathmandu	Kathmandu	Throat Swab	2019-03-17	March	NPHL	2019-03-17	2019-03-18	2019-03-19		Inf A(H1N1)pdm09 pos	ILI		11
NEP-19FL-1887	48	Y	M	Gokarneshwar	Kathmandu	Throat Swab	2019-03-17	March	Stupa Community Hospital	2019-03-17	2019-03-18			Negative for Influenza A & B	SARI		11
NEP-19FL-1888	23	Y	F	Dhading	Dhading	Throat Swab	2019-03-17	March	TUTH	2019-03-17	2019-03-18			Negative for Influenza A & B	SARI		11
NEP-19FL-1889	50	Y	M	Sanischaree	Morang	Throat Swab	2019-03-17	March	Kathmandu Valley Hospital	2019-03-17	2019-03-18			Negative for Influenza A & B	SARI		11
NEP-19FL-1890	48	Y	F	Rautahat	Rautahat	Throat Swab	2019-03-17	March		2019-03-17	2019-03-18			Negative for Influenza A & B	SARI		11
NEP-19FL-1891	23	Y	M	Maharajgunj	Kathmandu	Throat Swab	2019-03-18	March	NPHL	2019-03-18	2019-03-18			Influenza B Positive	ILI		12
NEP-19FL-1892	63	Y	F	Kathmandu	Kathmandu	Throat Swab	2019-03-17	March	PAHS	2019-03-18	2019-03-18	2019-03-19		Inf A(H1N1)pdm09 pos	SARI		11
NEP-19FL-1893	23	Y	M	Kumaripati	Lalitpur	Throat Swab	2019-03-17	March	PAHS	2019-03-18	2019-03-18			Influenza B Victoria	ILI		11
NEP-19FL-1894	20	Y	M	Hattiban	Lalitpur	Throat Swab	2019-03-10	March	PAHS	2019-03-18	2019-03-18	2019-03-19		Inf A(H1N1)pdm09 pos	ILI		11
NEP-19FL-1895	5	M	M	Lamki	Kailali	Throat Swab	2019-03-10	March	PAHS	2019-03-18	2019-03-18			Negative for Influenza A & B	SARI		11
NEP-19FL-1896	5	M	M	Surkhet	Surkhet	Throat Swab	2019-03-10	March	PAHS	2019-03-18	2019-03-18			Negative for Influenza A & B	SARI		11
NEP-19FL-1897	2	Y	F	Bhadrapur	Jhapa	Throat Swab	2019-03-12	March	PAHS	2019-03-18	2019-03-18			Negative for Influenza A & B	SARI		11
NEP-19FL-1898	70	Y	F	Kathmandu	Kathmandu	Throat Swab	2019-03-18	March	Birendra Sainik	2019-03-18	2019-03-19	2019-03-21		Inf A(H1N1)pdm09 pos	SARI		12
NEP-19FL-1900	31	Y	F	Belkot	Nuwakot	Throat Swab	2019-03-18	March	Teku Hospital	2019-03-18	2019-03-19			Negative for Influenza A & B	SARI		12
NEP-19FL-1901	18	Y	F	Hokse	Kavre	Throat Swab	2019-03-18	March	Alka Hospital	2019-03-18	2019-03-19			Negative for Influenza A & B	SARI		12
NEP-19FL-1903	55	Y	M	Kavre	Kavre	Throat Swab	2019-03-18	March	NPHL	2019-03-18	2019-03-19			Negative for Influenza A & B	ILI		12
NEP-19FL-1904	61	Y	M	Nuwakot	Nuwakot	Throat Swab	2019-03-18	March	Grande Hospital	2019-03-18	2019-03-19			Negative for Influenza A & B	SARI		12
NEP-19FL-1905	35	Y	M	Imadol	Lalitpur	Throat Swab	2019-03-18	March	NPHL	2019-03-18	2019-03-19			Negative for Influenza A & B	ILI		12
NEP-19FL-1906	67	Y	F	Kathmandu	Kathmandu	Throat Swab	2019-03-18	March	Blue Cross Hospital	2019-03-18	2019-03-19			Negative for Influenza A & B	SARI		12
NEP-19FL-1907	38	Y	M	Kathmandu	Kathmandu	Throat Swab	2019-03-18	March	NPHL	2019-03-18	2019-03-19			Negative for Influenza A & B	ILI		12
NEP-19FL-1908	60	Y	M			Throat Swab	2019-03-18	March	Vayodha Hospital	2019-03-18	2019-03-19	2019-03-21		Inf A(H1N1)pdm09 pos	SARI		12
NEP-19FL-1909	57	Y	M			Throat Swab	2019-03-18	March		2019-03-18	2019-03-19			Negative for Influenza A & B	SARI		12
NEP-19FL-1910	2	Y	M	Dhanusha	Dhanusha	Throat Swab	2019-03-18	March	International Friendship Children Hospital	2019-03-18	2019-03-19	2019-03-21		Inf A(H1N1)pdm09 pos	SARI		12
NEP-19FL-1911	25	Y	F	Kathmandu	Kathmandu	Throat Swab	2019-03-18	March	Grande Hospital	2019-03-18	2019-03-19			Negative for Influenza A & B	SARI		12
NEP-19FL-1912	70	Y	F	Nuwakot	Nuwakot	Throat Swab	2019-03-18	March	Chirayu Hospital	2019-03-18	2019-03-19			Negative for Influenza A & B	SARI		12
NEP-19FL-1914	55	Y	F	Jorpati	Kathmandu	Throat Swab	2019-03-19	March	Bir Hospital	2019-03-19	2019-03-19			Negative for Influenza A & B	SARI		12
NEP-19FL-1915	75	Y	M	Bhaktapur	Bhaktapur	Throat Swab	2019-03-19	March	Bir Hospital	2019-03-19	2019-03-19			Negative for Influenza A & B	SARI		12
NEP-19FL-1916	38	Y	F	Vyas	Tanahu	Throat Swab	2019-03-19	March	Tanahu Outbreak	2019-03-19	2019-03-19			Negative for Influenza A & B	ILI		12
NEP-19FL-1917	28	Y	F	Vyas	Tanahu	Throat Swab	2019-03-19	March	Tanahu Outbreak	2019-03-19	2019-03-19			Negative for Influenza A & B	ILI		12
NEP-19FL-1918	40	Y	F	Vyas	Tanahu	Throat Swab	2019-03-19	March	Tanahu Outbreak	2019-03-19	2019-03-19			Negative for Influenza A & B	ILI		12
NEP-19FL-1919	6	Y	F	Vyas	Tanahu	Throat Swab	2019-03-19	March	Tanahu Outbreak	2019-03-19	2019-03-19			Negative for Influenza A & B	ILI		12
NEP-19FL-1920	74	Y	F	Vyas	Tanahu	Throat Swab	2019-03-19	March	Tanahu Outbreak	2019-03-19	2019-03-19			Negative for Influenza A & B	ILI		12
NEP-19FL-1921	6	Y	F	Vyas	Tanahu	Throat Swab	2019-03-19	March	Tanahu Outbreak	2019-03-19	2019-03-19			Negative for Influenza A & B	ILI		12
NEP-19FL-1922	37	Y	F	Vyas	Tanahu	Throat Swab	2019-03-19	March	Tanahu Outbreak	2019-03-19	2019-03-19			Negative for Influenza A & B	ILI		12
NEP-19FL-1923	4	Y	F	Vyas	Tanahu	Throat Swab	2019-03-19	March	Tanahu Outbreak	2019-03-19	2019-03-19			Negative for Influenza A & B	ILI		12
NEP-19FL-1924	55	Y	M	Vyas	Tanahu	Throat Swab	2019-03-19	March	Tanahu Outbreak	2019-03-19	2019-03-19			Negative for Influenza A & B	ILI		12
NEP-19FL-1925	30	Y	M	Budanilkantha	Kathmandu	Throat Swab	2019-03-19	March	NPHL	2019-03-19	2019-03-19			Influenza B Victoria	ILI		12
NEP-19FL-1926	45	Y	M	Kalimati	Kathmandu	Throat Swab	2019-03-19	March	Kathmandu Hospital	2019-03-19	2019-03-21			Negative for Influenza A & B	SARI		12
NEP-19FL-1927	24	Y	F			Throat Swab	2019-03-19	March	KMC Hospital	2019-03-19	2019-03-21	2019-03-22		Inf A(H1N1)pdm09 pos	SARI		12
NEP-19FL-1928	85	Y	M	Bara	Bara	Throat Swab	2019-03-19	March	Greencity Hospital	2019-03-19	2019-03-21			Negative for Influenza A & B	SARI		12
NEP-19FL-1929	22	Y	F	Makwanpur	Makwanpur	Throat Swab	2019-03-19	March	Kathmandu Hospital	2019-03-19	2019-03-21			Negative for Influenza A & B	SARI		12
NEP-19FL-1930	56	Y	F	Bhaktapur	Bhaktapur	Throat Swab	2019-03-19	March	KMC Hospital	2019-03-19	2019-03-21			Negative for Influenza A & B	SARI		12
NEP-19FL-1931	63	Y	M	Kathmandu	Kathmandu	Throat Swab	2019-03-19	March	KMC Hospital	2019-03-19	2019-03-21			Negative for Influenza A & B	SARI		12
NEP-19FL-1932	19	Y	F	Sindhupalchowk	Sindhupalchowk	Throat Swab	2019-03-19	March	NPHL	2019-03-19	2019-03-21			Influenza B Victoria	ILI		12
NEP-19FL-1933	37	Y	M	Bdora		Throat Swab	2019-03-19	March	NPHL	2019-03-19	2019-03-21			Negative for Influenza A & B	ILI		12
NEP-19FL-1934	12	Y	F	Chauni	Kathmandu	Throat Swab	2019-03-19	March	Norvic Hospital	2019-03-19	2019-03-21			Influenza B Victoria	SARI		12
NEP-19FL-1935	27	Y	M	Raniban	Kathmandu	Throat Swab	2019-03-19	March	Grande Hospital	2019-03-19	2019-03-21			Negative for Influenza A & B	ILI		12
NEP-19FL-1936	16	Y	F	Kathmandu	Kathmandu	Throat Swab	2019-03-19	March	KMC Hospital	2019-03-19	2019-03-21			Negative for Influenza A & B	SARI		12
NEP-19FL-1937	71	Y	F			Throat Swab	2019-03-21	March	Grande Hospital	2019-03-21	2019-03-22	2019-03-22		Inf A(H1N1)pdm09 pos	SARI		12
NEP-19FL-1938	48	Y	M	Sainbu	Lalitpur	Throat Swab	2019-03-21	March	Nepal Nepal Mediciti	2019-03-21	2019-03-22	2019-03-24		Inf A(H1N1)pdm09 pos	SARI		12
NEP-19FL-1939	78	Y	M	Bhimsengola	Kathmandu	Throat Swab	2019-03-21	March	KMC Hospital	2019-03-21	2019-03-22			Negative for Influenza A & B	SARI		12
NEP-19FL-1940	27	Y	M	Kirtipur	Kathmandu	Throat Swab	2019-03-21	March	NPHL	2019-03-21	2019-03-22			Influenza B Victoria	ILI		12
NEP-19FL-1941	62	Y	F	Kathmandu	Kathmandu	Throat Swab	2019-03-21	March	HAMS	2019-03-21	2019-03-22	2019-03-24		Inf A(H1N1)pdm09 pos	ILI		12
NEP-19FL-1942	64	Y	F	Pokhara	Kaski	Throat Swab	2019-03-21	March	Grande Hospital	2019-03-21	2019-03-22			Negative for Influenza A & B	SARI		12
NEP-19FL-1943	72	Y	F	Sorhakhutte	Kathmandu	Throat Swab	2019-03-21	March	Sumeru Hospital	2019-03-21	2019-03-22			Negative for Influenza A & B	SARI		12
NEP-19FL-1944	50	Y	F	Suryabinayak	Bhaktapur	Throat Swab	2019-03-21	March	Sumeru Hospital	2019-03-21	2019-03-22			Negative for Influenza A & B	SARI		12
NEP-19FL-1945	50	Y	F	Kathmandu	Kathmandu	Throat Swab	2019-03-21	March	Greencity Hospital	2019-03-21	2019-03-22			Negative for Influenza A & B	SARI		12
NEP-19FL-1946	75	Y	F	Kalanki	Kathmandu	Throat Swab	2019-03-21	March	Blue Cross Hospital	2019-03-21	2019-03-22			Negative for Influenza A & B	SARI		12
NEP-19FL-1947	72	Y	M	Dallu	Kathmandu	Throat Swab	2019-03-21	March	Vayodha Hospital	2019-03-21	2019-03-22	2019-03-24		Influenza A/H3 Positive	SARI		12			27	28
NEP-19FL-1948	34	Y	F	Kathmandu	Kathmandu	Throat Swab	2019-03-21	March	Vayodha Hospital	2019-03-21	2019-03-22			Negative for Influenza A & B	SARI		12
NEP-19FL-1949	66	Y	F	Ghattekulo	Kathmandu	Throat Swab	2019-03-22	March	Norvic Hospital	2019-03-22	2019-03-24			Negative for Influenza A & B	SARI		12
NEP-19FL-1950	42	Y	F	Saptari	Saptari	Throat Swab	2019-03-22	March	SDBN Bhaktapur	2019-03-22	2019-03-24			Negative for Influenza A & B	SARI		12
NEP-19FL-1951	46	Y	F	Kathmandu	Kathmandu	Throat Swab	2019-03-22	March	Norvic Hospital	2019-03-22	2019-03-24	2019-03-25		Inf A(H1N1)pdm09 pos	SARI		12
NEP-19FL-1952	75	Y	M	Imadol	Lalitpur	Throat Swab	2019-03-22	March	Bir Hospital	2019-03-22	2019-03-24			Negative for Influenza A & B	SARI		12
NEP-19FL-1953	35	Y	M	Kailali	Kailali	Throat Swab	2019-03-22	March	KMC Hospital	2019-03-22	2019-03-24			Negative for Influenza A & B	SARI		12
NEP-19FL-1954	1	Y	F	Salvas	Dhading	Throat Swab	2019-03-22	March	International Friendship Children Hospital	2019-03-22	2019-03-24	2019-03-25		Inf A(H1N1)pdm09 pos	SARI		12
NEP-19FL-1955	63	Y	M	Kathmandu	Kathmandu	Throat Swab	2019-03-22	March	Vayodha Hospital	2019-03-22	2019-03-24			Negative for Influenza A & B	SARI		12
NEP-19FL-1956	31	Y	M	Chakrapath	Kathmandu	Throat Swab	2019-03-22	March	Greencity Hospital	2019-03-22	2019-03-24			Influenza B Victoria	SARI		12
NEP-19FL-1957	34	Y	M	Kathmandu	Kathmandu	Throat Swab	2019-03-22	March	Greencity Hospital	2019-03-22	2019-03-24			Influenza B Victoria	SARI		12
NEP-19FL-1958	25	Y	F	Kathmandu	Kathmandu	Throat Swab	2019-03-22	March	KMC Hospital	2019-03-22	2019-03-24			Negative for Influenza A & B	SARI		12
NEP-19FL-1959	46	Y	F	Butwal	Rupandehi	Throat Swab	2019-03-22	March	Grande Hospital	2019-03-22	2019-03-24	2019-03-25		Inf A(H1N1)pdm09 pos	SARI		12
NEP-19FL-1960	75	Y	M	Damauli	Tanahu	Throat Swab	2019-03-22	March	Nepal Police Hospital	2019-03-22	2019-03-24			Negative for Influenza A & B	SARI		12
NEP-19FL-1961	34	Y	F	Gongabu	Kathmandu	Throat Swab	2019-03-24	March	NPHL	2019-03-24	2019-03-25			Negative for Influenza A & B	ILI		12
NEP-19FL-1962	47	Y	M	Hetauda	Makwanpur	Throat Swab	2019-03-24	March	NPHL	2019-03-24	2019-03-25			Negative for Influenza A & B	ILI		12
NEP-19FL-1963	31	Y	F	Hetauda	Makwanpur	Throat Swab	2019-03-24	March	NPHL	2019-03-24	2019-03-25			Negative for Influenza A & B	ILI		12
NEP-19FL-1964	3	M	F	Pepsicola	Kathmandu	Throat Swab	2019-03-24	March	PAHS	2019-03-24	2019-04-29			Negative for Influenza A & B	SARI		12
NEP-19FL-1965	7	Y	M	Kuleshwar	Kathmandu	Throat Swab	2019-03-19	March	PAHS	2019-03-24	2019-04-29			Negative for Influenza A & B	SARI		12
NEP-19FL-1966	68	Y	F	Sindhupalchowk	Sindhupalchowk	Throat Swab	2019-03-21	March	PAHS	2019-03-24	2019-04-29	2019-05-03		Inf A(H1N1)pdm09 pos	SARI		12
NEP-19FL-1967	6	Y	F	Bhaktapur	Bhaktapur	Throat Swab	2019-03-24	March	PAHS	2019-03-24	2019-04-29			Negative for Influenza A & B	SARI		12
NEP-19FL-1968	25	Y	F	Sindhuli	Sindhuli	Throat Swab	2019-03-18	March	PAHS	2019-03-24	2019-04-29			Negative for Influenza A & B	ILI		12
NEP-19FL-1969	22	Y	F	Lalitpur	Lalitpur	Throat Swab	2019-03-19	March	PAHS	2019-03-24	2019-04-29			Negative for Influenza A & B	ILI		12
NEP-19FL-1970	70	Y	F	Bardiya	Bardiya	Throat Swab	2019-03-20	March	PAHS	2019-03-24	2019-04-29			Negative for Influenza A & B	SARI		12
NEP-19FL-1971	14	Y	M	Jhapa	Jhapa	Throat Swab	2019-03-19	March	PAHS	2019-03-24	2019-03-31			Negative for Influenza A & B	SARI		12
NEP-19FL-1972	21	Y	F	Siraha	Siraha	Throat Swab	2019-03-24	March	NPHL	2019-03-24	2019-03-25			Negative for Influenza A & B	ILI		12
NEP-19FL-1973	20	Y	F	Siraha	Siraha	Throat Swab	2019-03-24	March	NPHL	2019-03-24	2019-03-25			Negative for Influenza A & B	ILI		12
NEP-19FL-1974	21	Y	M	Dhading	Dhading	Throat Swab	2019-03-24	March	Bir Hospital	2019-03-24	2019-03-25			Negative for Influenza A & B	ILI		12
NEP-19FL-1975	54	Y	M	Nagarjun	Kathmandu	Throat Swab	2019-03-24	March	NPHL	2019-03-24	2019-03-25			Negative for Influenza A & B	ILI		12
NEP-19FL-1976	32	Y	F			Throat Swab	2019-03-24	March	NPHL	2019-03-24	2019-03-25			Negative for Influenza A & B	ILI		12
NEP-19FL-1977	74	Y	F	Nayabasti	Kathmandu	Throat Swab	2019-03-24	March	Helping Hands	2019-03-24	2019-03-25			Negative for Influenza A & B	SARI		12
NEP-19FL-1978	46	Y	M	Dharan	Sunsari	Throat Swab	2019-03-24	March	Nepal Nepal Mediciti	2019-03-24	2019-03-25			Negative for Influenza A & B	SARI		12
NEP-19FL-1979	52	Y	F			Throat Swab	2019-03-24	March	Nepal Nepal Mediciti	2019-03-24	2019-03-25			Negative for Influenza A & B	SARI		12
NEP-19FL-1980	55	Y	M			Throat Swab	2019-03-24	March	Grande Hospital	2019-03-24	2019-03-25			Negative for Influenza A & B	SARI		12
NEP-19FL-1981	61	Y	M	Kavre	Kavre	Throat Swab	2019-03-24	March	Nepal Medical College	2019-03-24	2019-03-25			Negative for Influenza A & B	SARI		12
NEP-19FL-1982	63	Y	M	Sarlahi	Sarlahi	Throat Swab	2019-03-25	March	KMC Hospital	2019-03-25	2019-03-25			Negative for Influenza A & B	SARI		13
NEP-19FL-1983	55	Y	F	Kathmandu	Kathmandu	Throat Swab	2019-03-25	March	Civil Hospital	2019-03-25	2019-03-25			Negative for Influenza A & B	SARI		13
NEP-19FL-1984	1	Y	M	Jorpati	Kathmandu	Throat Swab	2019-03-25	March	NMC Hospital	2019-03-25	2019-03-25			Negative for Influenza A & B	SARI		13
NEP-19FL-1985	40	Y	M	Koteshwar	Kathmandu	Throat Swab	2019-03-25	March	NPHL	2019-03-25	2019-03-26			Negative for Influenza A & B	ILI		13
NEP-19FL-1986	19	Y	M	Imadol	Lalitpur	Throat Swab	2019-03-25	March	Global Hospital	2019-03-25	2019-03-26			Negative for Influenza A & B	SARI		13
NEP-19FL-1987	24	Y	M	Kathmandu	Kathmandu	Throat Swab	2019-03-25	March	NPHL	2019-03-25	2019-03-26			Influenza B Victoria	ILI		13
NEP-19FL-1988	53	Y	M	Dharan	Sunsari	Throat Swab	2019-03-25	March	Nepal Nepal Mediciti	2019-03-25	2019-03-26			Negative for Influenza A & B	SARI		13
NEP-19FL-1989	19	Y	M	Nuwakot	Nuwakot	Throat Swab	2019-03-25	March	Greencity Hospital	2019-03-25	2019-03-26			Influenza B Victoria	SARI		13
NEP-19FL-1990	48	Y	M	Dolakha	Dolakha	Throat Swab	2019-03-25	March	Gangalal Hospital	2019-03-25	2019-03-26	2019-03-27		Inf A(H1N1)pdm09 pos	SARI		13
NEP-19FL-1991	24	Y	M	Kathmandu	Kathmandu	Throat Swab	2019-03-25	March	Kist Hospital	2019-03-25	2019-03-26			Negative for Influenza A & B	SARI		13
NEP-19FL-1992	5	Y	F	Lalitpur	Lalitpur	Throat Swab	2019-03-25	March	Sumeru Hospital	2019-03-25	2019-03-26			Negative for Influenza A & B	SARI		13
NEP-19FL-1993	25	Y	F	Kathmandu	Kathmandu	Throat Swab	2019-03-25	March	NPHL	2019-03-25	2019-03-26			Influenza B Victoria	ILI		13
NEP-19FL-1994	67	Y	F	Lalitpur	Lalitpur	Throat Swab	2019-03-25	March	Nidan Hospital	2019-03-25	2019-03-26			Negative for Influenza A & B	SARI		13
NEP-19FL-1995	60	Y	F	Kathmandu	Kathmandu	Throat Swab	2019-03-25	March	HAMS	2019-03-25	2019-03-26			Negative for Influenza A & B	ILI		13
NEP-19FL-1996	80	Y	F	Sudal	Bhaktapur	Throat Swab	2019-03-25	March		2019-03-25	2019-03-26			Negative for Influenza A & B	SARI		13
NEP-19FL-1997	18	Y	M			Throat Swab	2019-03-25	March	Nepal Medical College	2019-03-25	2019-03-26			Influenza A(H5N1) positive	SARI		13			27
NEP-19FL-1998	16	Y	M	Kageshwari Manahari	Kathmandu	Throat Swab	2019-03-25	March	Nepal Medical College	2019-03-25	2019-03-26			Negative for Influenza A & B	SARI		13
NEP-19FL-1999	22	Y	F	Morang	Morang	Throat Swab	2019-03-25	March	Helping Hands	2019-03-25	2019-03-26			Influenza B Victoria	SARI		13
NEP-19FL-2000	73	Y	M	Ghattekulo	Kathmandu	Throat Swab	2019-03-26	March	Venus Hospital	2019-03-26	2019-03-27			Negative for Influenza A & B	SARI		13
NEP-19FL-2001	78	Y	F			Throat Swab	2019-03-26	March	Venus Hospital	2019-03-26	2019-03-27			Influenza B Victoria	SARI		13
NEP-19FL-2002	69	Y	M	Kathmandu	Kathmandu	Throat Swab	2019-03-26	March	Manmohan Hospital	2019-03-26	2019-03-27			Negative for Influenza A & B	SARI		13
NEP-19FL-2003	50	Y	F	Kathmandu	Kathmandu	Throat Swab	2019-03-26	March	Bir Hospital	2019-03-26	2019-03-27	2019-03-28		Inf A(H1N1)pdm09 pos	SARI		13
NEP-19FL-2004	25	Y	F	Gorkha	Gorkha	Throat Swab	2019-03-26	March	Greencity Hospital	2019-03-26	2019-03-27			Negative for Influenza A & B	SARI		13
NEP-19FL-2005	66	Y	M	Kathmandu	Kathmandu	Throat Swab	2019-03-26	March		2019-03-26	2019-03-27			Negative for Influenza A & B	ILI		13
NEP-19FL-2006	72	Y	M	Kathmandu	Kathmandu	Throat Swab	2019-03-26	March	HAMS	2019-03-26	2019-03-27			Negative for Influenza A & B	ILI		13
NEP-19FL-2007	20	Y	M	Kathmandu	Kathmandu	Throat Swab	2019-03-26	March	HAMS	2019-03-26	2019-03-27			Influenza B Victoria	ILI		13
NEP-19FL-2008	5	Y	M	Banasthali	Kathmandu	Throat Swab	2019-03-26	March	Ishan Hospital	2019-03-26	2019-03-27			Negative for Influenza A & B	SARI		13
NEP-19FL-2009	37	Y	M	Sitapaila	Kathmandu	Throat Swab	2019-03-26	March	Nepal Nepal Mediciti	2019-03-26	2019-03-27			Negative for Influenza A & B	SARI		13
NEP-19FL-2010	21	Y	M	Sindhuli	Sindhuli	Throat Swab	2019-03-26	March	Helping Hands	2019-03-26	2019-03-27			Negative for Influenza A & B	SARI		13
NEP-19FL-2011	74	Y	F	Bishalnagar	Kathmandu	Throat Swab	2019-03-27	March	Grande Hospital	2019-03-27	2019-03-28			Negative for Influenza A & B	SARI		13
NEP-19FL-2012	75	Y	M	Kathmandu	Kathmandu	Throat Swab	2019-03-27	March		2019-03-27	2019-03-28			Negative for Influenza A & B	SARI		13
NEP-19FL-2013	81	Y	F	Kalanki	Kathmandu	Throat Swab	2019-03-27	March	Vayodha Hospital	2019-03-27	2019-03-28			Negative for Influenza A & B	SARI		13
NEP-19FL-2014	21	Y	M	Pipara	Mahottari	Throat Swab	2019-03-27	March	TUTH	2019-03-27	2019-03-28			Negative for Influenza A & B	SARI		13
NEP-19FL-2015	91	Y	M	Kathmandu	Kathmandu	Throat Swab	2019-03-27	March	HAMS	2019-03-27	2019-03-28			Negative for Influenza A & B	ILI		13
NEP-19FL-2017	30	Y	F	Kathmandu	Kathmandu	Throat Swab	2019-03-27	March	HAMS	2019-03-27	2019-03-28			Influenza B Victoria	ILI		13
NEP-19FL-2018	55	Y	F	Lalitpur	Lalitpur	Throat Swab	2019-03-27	March	Ganesh Man Hospital	2019-03-27	2019-03-28			Negative for Influenza A & B	SARI		13
NEP-19FL-2019	51	Y	M	Banepa	Kavre	Throat Swab	2019-03-27	March	NPHL	2019-03-27	2019-03-28			Negative for Influenza A & B	ILI		13
NEP-19FL-2020	44	Y	M	Kalanki	Kathmandu	Throat Swab	2019-03-27	March	Sheer Memorial Hospital	2019-03-27	2019-03-28			Negative for Influenza A & B	SARI		13
NEP-19FL-2021	58	Y	F	Kavre	Kavre	Throat Swab	2019-03-27	March	Sheer Memorial Hospital	2019-03-27	2019-03-28			Negative for Influenza A & B	SARI		13
NEP-19FL-2022	26	Y	M	Bajhang	Bajhang	Throat Swab	2019-03-27	March	Nepal National Hospital	2019-03-27	2019-03-28			Negative for Influenza A & B	SARI		13
NEP-19FL-2023	38	Y	M	Kathmandu	Kathmandu	Throat Swab	2019-03-27	March	NPHL	2019-03-27	2019-03-28			Negative for Influenza A & B	ILI		13
NEP-19FL-2024	4	M	M	Bharatpur	Chitwan	Throat Swab	2019-03-28	March	International Friendship Children Hospital	2019-03-28	2019-03-28			Negative for Influenza A & B	SARI		13
NEP-19FL-2025	66	Y	M	Belkot	Nuwakot	Throat Swab	2019-03-28	March	Manmohan Hospital	2019-03-28	2019-03-29			Negative for Influenza A & B	SARI		13
NEP-19FL-2026	40	Y	M	Palpa	Palpa	Throat Swab	2019-03-28	March	Palpa Mission Hospital	2019-03-28	2019-03-29			Negative for Influenza A & B	SARI		13
NEP-19FL-2028	76	Y	M	Kritipur	Kathmandu	Throat Swab	2019-03-28	March	Kritipur Hospital	2019-03-28	2019-03-29			Negative for Influenza A & B	SARI		13
NEP-19FL-2029	73	Y	M	Harisiddhi	Lalitpur	Throat Swab	2019-03-28	March	PAHS	2019-03-28	2019-03-29			Negative for Influenza A & B	SARI		13
NEP-19FL-2030	50	Y	F	Dhapakhel	Lalitpur	Throat Swab	2019-03-26	March	PAHS	2019-03-28	2019-03-29			Negative for Influenza A & B	SARI		13
NEP-19FL-2031	1	Y	M	Sundhara	Lalitpur	Throat Swab	2019-03-26	March	PAHS	2019-03-28	2019-03-29			Negative for Influenza A & B	SARI		13
NEP-19FL-2032	34	Y	M	Kalanki	Kathmandu	Throat Swab	2019-03-25	March	PAHS	2019-03-28	2019-03-29			Negative for Influenza A & B	SARI		13
NEP-19FL-2033	21	Y	M	Kathmandu	Kathmandu	Throat Swab	2019-03-26	March	HAMS	2019-03-28	2019-03-29			Negative for Influenza A & B	SARI		13
NEP-19FL-2034	31	Y	M	Sitapaila	Kathmandu	Throat Swab	2019-03-28	March	Chirayu Hospital	2019-03-28	2019-03-29			Influenza B Positive	SARI		13
NEP-19FL-2035	4	Y	M	Kathmandu	Kathmandu	Throat Swab	2019-03-28	March		2019-03-28	2019-03-29			Influenza B Victoria	SARI		13
NEP-19FL-2036	42	Y	F	Sinapa	Rupandehi	Throat Swab	2019-03-26	March	National Path Lab, Butwal	2019-03-28	2019-03-29	2019-03-31		Inf A(H1N1)pdm09 pos	ILI		13
NEP-19FL-2037	26	Y	F	Kirtipur	Kathmandu	Throat Swab	2019-03-28	March	Bir Hospital	2019-03-28	2019-03-29			Influenza B Victoria	SARI		13
NEP-19FL-2038	63	Y	M	Balkot	Bhaktapur	Throat Swab	2019-03-28	March	Sumeru Hospital	2019-03-28	2019-03-29			Negative for Influenza A & B	SARI		13
NEP-19FL-2039	57	Y	M	Kathmandu	Kathmandu	Throat Swab	2019-03-28	March	NPHL	2019-03-28	2019-03-29			Negative for Influenza A & B	ILI		13
NEP-19FL-2041	12	Y	M	Kathmandu	Kathmandu	Throat Swab	2019-03-29	March	Teku Hospital	2019-03-29	2019-03-31			Influenza B Positive	SARI		13
NEP-19FL-2042	65	Y	M	Jumla	Jumla	Throat Swab	2019-03-29	March	Alka Hospital	2019-03-29	2019-03-31			Negative for Influenza A & B	SARI		13
NEP-19FL-2043	14	Y	M	Patan	Lalitpur	Throat Swab	2019-03-29	March	International Friendship Children Hospital	2019-03-29	2019-03-31			Negative for Influenza A & B	SARI		13
NEP-19FL-2044	84	Y	F	Panchkanya	Sunsari	Throat Swab	2019-03-29	March	Chirayu Hospital	2019-03-29	2019-03-31			Negative for Influenza A & B	SARI		13
NEP-19FL-2045	38	Y	F	Kathmandu	Kathmandu	Throat Swab	2019-03-29	March	NPHL	2019-03-29	2019-03-31			Negative for Influenza A & B	ILI		13
NEP-19FL-2046	43	Y	M	Basantapur	Kathmandu	Throat Swab	2019-03-31	March	NPHL	2019-03-31	2019-03-31			Negative for Influenza A & B	ILI		13
NEP-19FL-2047	18	Y	F	Ramkot	Kathmandu	Throat Swab	2019-03-31	March	NPHL	2019-03-31	2019-03-31			Negative for Influenza A & B	ILI		13
NEP-19FL-2048	50	Y	F	Tahachal	Kathmandu	Throat Swab	2019-03-31	March	Nagarik Hospital	2019-03-31	2019-04-01			Negative for Influenza A & B	SARI		13
NEP-19FL-2049	68	Y	M	Khokana	Lalitpur	Throat Swab	2019-03-31	March		2019-03-31	2019-04-01			Negative for Influenza A & B	ILI		13
NEP-19FL-2050	50	Y	M	Lele	Lalitpur	Throat Swab	2019-03-28	March	PAHS	2019-03-31	2019-04-01			Negative for Influenza A & B	SARI		13
NEP-19FL-2051	52	Y	F	Bhaktapur	Bhaktapur	Throat Swab	2019-03-29	March	PAHS	2019-03-31	2019-04-01			Negative for Influenza A & B	SARI		13
NEP-19FL-2052	26	Y	F	Jhapa	Jhapa	Throat Swab	2019-03-27	March	PAHS	2019-03-31	2019-04-01			Negative for Influenza A & B	SARI		13
NEP-19FL-2053	10	Y	F	Hattiban	Lalitpur	Throat Swab	2019-03-29	March	PAHS	2019-03-31	2019-04-01			Negative for Influenza A & B	ILI		13
NEP-19FL-2054	8	Y	F	Dolakha	Dolakha	Throat Swab	2019-03-28	March	PAHS	2019-03-31	2019-04-01			Negative for Influenza A & B	SARI		13
NEP-19FL-2055	82	Y	M	Bhaktapur	Bhaktapur	Throat Swab	2019-03-28	March	PAHS	2019-03-31	2019-04-01			Negative for Influenza A & B	SARI		13
NEP-19FL-2056	27	Y	F	Godawari	Lalitpur	Throat Swab	2019-03-29	March	PAHS	2019-03-31	2019-04-01			Negative for Influenza A & B	ILI		13
NEP-19FL-2057	25	Y	F	Lalitpur	Lalitpur	Throat Swab	2019-03-25	March	PAHS	2019-03-31	2019-04-08			Negative for Influenza A & B	ILI		13
NEP-19FL-2058	55	Y	F	Musikot	Rukum	Throat Swab	2019-03-26	March	PAHS	2019-03-31	2019-04-08			Negative for Influenza A & B	SARI		13
NEP-19FL-2059	63	Y	F	Tarkeshwar	Kathmandu	Throat Swab	2019-03-25	March	PAHS	2019-03-31	2019-04-09			Negative for Influenza A & B	ILI		13
NEP-19FL-2060	30	Y	F	Basundhara	Kathmandu	Throat Swab	2019-03-31	March	Greencity Hospital	2019-03-31	2019-04-01			Negative for Influenza A & B	SARI		13
NEP-19FL-2061	1	Y	M	Kathmandu	Kathmandu	Throat Swab	2019-03-31	March	International Friendship Children Hospital	2019-03-31	2019-04-01			Influenza B Victoria	ILI		13
NEP-19FL-2062	18	Y	M	Kalanki	Kathmandu	Throat Swab	2019-03-31	March	Vayodha Hospital	2019-03-31	2019-04-01			Negative for Influenza A & B	SARI		13
NEP-19FL-2063	36	Y	F	Kirtipur	Kathmandu	Throat Swab	2019-03-31	March	Vayodha Hospital	2019-03-31	2019-04-01			Negative for Influenza A & B	SARI		13
NEP-19FL-2064	63	Y	F	Kathmandu	Kathmandu	Throat Swab	2019-03-31	March	Vayodha Hospital	2019-03-31	2019-04-01			Negative for Influenza A & B	SARI		13
NEP-19FL-2065	33	Y	M	Kathmandu	Kathmandu	Throat Swab	2019-03-31	March	Helping Hands	2019-03-31	2019-04-01			Negative for Influenza A & B	SARI		13
NEP-19FL-2066	18	Y	M	Balkumari	Lalitpur	Throat Swab	2019-03-31	March	Norvic Hospital	2019-03-31	2019-04-01			Negative for Influenza A & B	SARI		13
NEP-19FL-2067	28	Y	F	Tinthana	Kathmandu	Throat Swab	2019-03-31	March	Bhaidh Hospital	2019-03-31	2019-04-01			Negative for Influenza A & B	SARI		13
NEP-19FL-2068	60	Y	M	Rawatgau	Dang	Throat Swab	2019-04-01	April	Kathmandu Valley Hospital	2019-04-01	2019-04-01			Negative for Influenza A & B	SARI		13
NEP-19FL-2069	33	Y	M	Sindhupalchowk	Sindhupalchowk	Throat Swab	2019-04-01	April	Helping Hands	2019-04-01	2019-04-01			Negative for Influenza A & B	SARI		13
NEP-19FL-2070	1	Y	F	Tarkeshwar	Kathmandu	Throat Swab	2019-04-01	April	International Friendship Children Hospital	2019-04-01	2019-04-01			Negative for Influenza A & B	ILI		13
NEP-19FL-2071	62	Y	F	Okhaldhunga	Okhaldhunga	Throat Swab	2019-03-29	April	Om Hospital	2019-04-01	2019-04-01			Negative for Influenza A & B	SARI		13
NEP-19FL-2072	4	Y	M	Baluwatar	Kathmandu	Throat Swab	2019-04-01	April	NPHL	2019-04-01	2019-04-02			Negative for Influenza A & B	SARI		13
NEP-19FL-2073	29	Y	F	Kalanki	Kathmandu	Throat Swab	2019-04-01	April	Alka Hospital	2019-04-01	2019-04-02			Influenza B Victoria	SARI		13
NEP-19FL-2074	16	Y	M	Tokha	Kathmandu	Throat Swab	2019-04-01	April	Greencity Hospital	2019-04-01	2019-04-02			Negative for Influenza A & B	SARI		13
NEP-19FL-2075	77	Y	M	Pokhara	Kaski	Throat Swab	2019-04-01	April	Greencity Hospital	2019-04-01	2019-04-02			Negative for Influenza A & B	SARI		13
NEP-19FL-2076	38	Y	M	Kathmandu	Kathmandu	Throat Swab	2019-04-01	April	Teku Hospital	2019-04-01	2019-04-02			Influenza B Victoria	SARI		13
NEP-19FL-2077	31	Y	M	Syangja	Syangja	Throat Swab	2019-04-01	April	Greencity Hospital	2019-04-01	2019-04-02			Negative for Influenza A & B	SARI		13
NEP-19FL-2078	66	Y	M	Kathmandu	Kathmandu	Throat Swab	2019-04-01	April	Om Hospital	2019-04-01	2019-04-02	2019-04-03		Inf A(H1N1)pdm09 pos	SARI		13
NEP-19FL-2079	70	Y	M	Sankhamul	Kathmandu	Throat Swab	2019-04-01	April	Greencity Hospital	2019-04-01	2019-04-02			Negative for Influenza A & B	SARI		13
NEP-19FL-2080	75	Y	M	Dhading	Dhading	Throat Swab	2019-04-01	April	Manmohan Hospital	2019-04-01	2019-04-02			Negative for Influenza A & B	SARI		13
NEP-19FL-2081	55	Y	M	Dhading	Dhading	Throat Swab	2019-04-02	April	Sahid Memorial	2019-04-02	2019-04-02			Negative for Influenza A & B	SARI		13
NEP-19FL-2082	31	Y	F	Tripureshwar	Kathmandu	Throat Swab	2019-04-02	April	NPHL	2019-04-02	2019-04-03			Influenza B Victoria	ILI		13
NEP-19FL-2083	66	Y	F	Thaha	Makwanpur	Throat Swab	2019-04-02	April		2019-04-02	2019-04-03			Negative for Influenza A & B	SARI		13
NEP-19FL-2084	35	Y	F	Kathmandu	Kathmandu	Throat Swab	2019-04-02	April	HAMS	2019-04-02	2019-04-03			Influenza B Positive	ILI		13
NEP-19FL-2085	52	Y	F	Kathmandu	Kathmandu	Throat Swab	2019-04-02	April	HAMS	2019-04-02	2019-04-03			Influenza B Positive	SARI		13
NEP-19FL-2086	24	Y	F	Kathmandu	Kathmandu	Throat Swab	2019-04-02	April	HAMS	2019-04-02	2019-04-03			Influenza B Positive	SARI		13
[truncated: 1,607 more rows]
